# Supplementary material for: TaBT1, affecting starch synthesis and thousand kernel weight, underwent strong selection during wheat improvement
Source: J Exp Bot. 2019 Feb 7;70(5):1497–511. doi: 10.1093/jxb/erz032 (PMC6411380; doi:10.1093/jxb/erz032)
Supplement: Supplementary Table S1-S8 [file erz032_suppl_supplementary_tables-s1-s8.xlsx]

## Sheet: Table S1
Table S1 Accessions of hexaploid wheat in the mini-core collection (MCC) and modern cultivars (MC) in China.
Number	Cultivar	Ecological zones a	GRIN Accession ID	TaBT1-6B	Population b	Variety type	Year of Release	2002 LY c								2005 LY c								2010 SY c
								ETN d	SN	GN	TKW	KL	KW	KT		ETN	SN	GN	TKW	KL	KW	KT		ETN	SN	GN	TKW	KL	KW	KT
1	Xiaobaimai	VII	ZM004615	TaBT1-6B-Hap2	MCC	Landrace		10	22	36	35.52	0.675	0.31	0.282		5	21	42.2	38.565	0.66	0.3	0.2712		12	21	44.3333	29.56	0.7335	0.2985	0.2776
2	Hongpixiaomai	VII	ZM004594	TaBT1-6B-Hap3	MCC	Landrace		7	2	58	28.62	0.61	0.26	0.2504		7.2	21.4	41.2	25.21	0.68	0.28	0.2752		12	22	44	25.58	0.6795	0.255	0.2656
3	Dabaipi	VII	ZM017481	TaBT1-6B-Hap1	MCC	Landrace		12	2	36	35.36	0.66	0.295	0.2928		9.2	21.8	35	34.555	0.68	0.3	0.2656		18.4	21.6	51.2	35.2	0.725	0.3	0.2912
4	Dingxingzhai	VII	ZM010639	TaBT1-6B-Hap3	MCC	Landrace		9	19	39	27.7	0.61	0.285	0.2316		8.2	19.8	37.4	38.575	0.61	0.27	0.2548		26.5	21.5	52.75	26.2	0.705	0.2625	0.2352
5	Honglidangnianlao	VII	ZM003515	TaBT1-6B-Hap1	MCC	Landrace		12	2	5	32.38	0.63	0.325	0.2552		6.8	18.8	41.8	30.885	0.61	0.26	0.2516		12.8	18	48	31.32	0.6705	0.311	0.2852
6	Chunxiaomai	VII	ZM012632	TaBT1-6B-Hap3	MCC	Landrace		9	25	58	34.06	0.31	0.15	0.2172		10.2	21.6	35.6	36.625	0.666667	0.29	0.2648		17	20.25	50	39.96	0.666	0.3225	0.284
7	Huoliaomai	VII	ZM004550	TaBT1-6B-Hap1	MCC	Landrace		11	19	48	30.7	0.635	0.26	0.2796		13	21.6	46.4	28.445	0.643333	0.31	0.2672		18.4	17.6	39.75	30.16	0.669	0.29	0.2808
8	Dahongmai	VII	ZM010600	TaBT1-6B-Hap2	MCC	Landrace		12	2	38	53.4	0.79	0.335	0.3164		6.6	20	33.6	31.71	0.79	0.32	0.2808		7.25	20.4	41.4	55.02	0.8155	0.332	0.2884
9	Shanxibaimai	I	ZM004922	TaBT1-6B-Hap2	MCC	Landrace			23	46		0.625	0.285	0.2544		8.8	20	30.4	25.17	0.616667	0.28	0.2484		13	20.8	50.6	27.62	0.6115	0.287	0.266
10	Niuzhijia	I	ZM001259	TaBT1-6B-Hap3	MCC	Landrace			21	39		0.74	0.305	0.2692		12.4	20.8	31.2	37.835	0.716667	0.31	0.286		16.2	18.25	39	40.6	0.751	0.329	0.3092
11	Mahuaban	I	ZM004422	TaBT1-6B-Hap3	MCC	Landrace			19	48		0.59	0.26	0.2208		12.8	22.4	46.6	23.155	0.596667	0.28	0.24		13.4	24	56.4
12	Jiahongmai	I	ZM001284	TaBT1-6B-Hap3	MCC	Landrace			21	38		0.64	0.28	0.242					31.74	0.596667	0.31	0.282		17.25	21	48	33.4	0.613	0.305	0.296
13	Hongjinmai	I	ZM020735	TaBT1-6B-Hap3	MCC	Landrace		10	18	52	35.42	0.595	0.26	0.2292		9.2	19.2	32.2	21.03	0.573333	0.26	0.2412					25.64	0.584	0.2635	0.2748
14	Baiqimai	I	ZM005012	TaBT1-6B-Hap2	MCC	Landrace			18	34		0.59	0.27	0.2344		11.6	18.4	33.2	24.835	0.59	0.27	0.25		22	19.2	48.6	27.58	0.616	0.287	0.2656
15	Xiaokouhong	I	ZM004454	TaBT1-6B-Hap3	MCC	Landrace			23	66	30.56	0.615	0.31	0.2712		8.8	19.8	36	27.83	0.59	0.29	0.26		16.8	20.4	45.8	31.06	0.613	0.309	0.2984
16	Lanhuamai	I	ZM005017	TaBT1-6B-Hap2	MCC	Landrace			22	69		0.56	0.26	0.2444		10.2	21.4	55.6	23.305	0.55	0.28	0.2496		18	22.4	69.2	25.24	0.554	0.281	0.27
17	Daimanghongmai	I	ZM000156	TaBT1-6B-Hap3	MCC	Landrace			21	52	29.58	0.64	0.31	0.2656		12.6	20.2	35	28.925	0.62	0.3	0.266		9.8	20.8	46.2	30.9	0.63	0.286	0.2876
18	Zhuoludongmai	I	ZM000474	TaBT1-6B-Hap3	MCC	Landrace			22	48		0.58	0.3	0.236		9.2	20.6	36	30.215	0.596667	0.29	0.2744		11.6	21.8	55.8	29.16	0.6685	0.3	0.2848
19	Hongmai	I	ZM017549	TaBT1-6B-Hap3	MCC	Landrace			23	49		0.635	0.31	0.2528		8.66667	19.3333	37	29.5	0.683333	0.3	0.2744		23.5	21.25	52.5	35.94	0.629	0.308	0.294
20	Honglaomai	I	ZM004174	TaBT1-6B-Hap3	MCC	Landrace						0.63	0.225	0.2456		15.8	22.2	48.4	33.365					17.4	20.8	46.8	29.24	0.684	0.281	0.29
21	Youmangbaifu	I	ZM004418	TaBT1-6B-Hap2	MCC	Landrace			23	47		0.55	0.255	0.218		15	24.2	45	22.625	0.583333	0.28	0.2348		12.75	23	52
22	Hongpidongmai	I	ZM001138	TaBT1-6B-Hap3	MCC	Landrace				49		0.64	0.265	0.2232		11.25	18	32	28.355	0.613333	0.29	0.2604		11	17	42.6	30.66	0.605	0.28	0.254
23	Panshiwumang	I	ZM004412	TaBT1-6B-Hap2	MCC	Landrace			19	36	27.64	0.595	0.28	0.2304										10.6	22.4	40.6
24	Youmangbaifu	I	ZM004444	TaBT1-6B-Hap3	MCC	Landrace			23	47		0.585	0.245	0.2188		15	24.2	45	21.565	0.586667	0.27	0.2412		12.75	23	52	20.22	0.598	0.2725	0.2316
25	Baiqiumai	I	ZM000540	TaBT1-6B-Hap3	MCC	Landrace						0.645	0.295	0.2464		12.8	21.4	31.4	28.61	0.673333	0.27	0.2424		16.5	22	44	33.42	0.67	0.3125	0.262
26	Laomai	I	ZM003512	TaBT1-6B-Hap1	MCC	Landrace		6	24	6	39.96	0.66	0.27	0.2536										8.4	22.2	73.8	31.06	0.715	0.296	0.27
27	Xiaobaimang	I	ZM000556	TaBT1-6B-Hap1	MCC	Landrace			13	25	34.88	0.7	0.3	0.276		13.4	18.8	30.4	45.19	0.673333	0.34	0.3196		16.6	20	37.4	32.24	0.6845	0.29	0.2784
28	Xianmai	III	ZM003498	TaBT1-6B-Hap2	MCC	Landrace						0.63	0.285	0.2544		11.2	20.4	39.2	28.285	0.583333	0.28	0.2808		15.4	21.4	60.4	30.42	0.6155	0.2965	0.2776
29	Jiangxizao	III	ZM003464	TaBT1-6B-Hap3	MCC	Landrace						0.615	0.29	0.2604		7.4	19.6	33.8	25.665	0.58	0.25	0.2744		14.2	22.4	47.8	27.76	0.625	0.278	0.284
30	Honghuazao	III	ZM011345	TaBT1-6B-Hap3	MCC	Landrace		7	21	58	23.9	0.57	0.28	0.2304		6	20.4	51.4	20.885	0.543333	0.27	0.2584		13	19	56.5	26.08	0.585	0.284	0.268
31	Jiangdongmen	III	ZM005871	TaBT1-6B-Hap2	MCC	Landrace		4	18	46	29.92	0.625	0.31	0.2552		7.8	19.2	36.6	27.03	0.586667	0.29	0.2572		22	18.8	53	31.3	0.6285	0.2905	0.2816
32	Dahuangpi	III	ZM006499	TaBT1-6B-Hap3	MCC	Landrace		7	2	4	36.9	0.64	0.315	0.278		7.8	19.8	26.8	30.69	0.596667	0.3	0.272		17.4	21	50.6	35.28	0.638	0.3005	0.2816
33	Chongyanghongmai 1	III	ZM011446	TaBT1-6B-Hap2	MCC	Landrace		5	24	72	32.8	0.62	0.33	0.2828		4.8	21.6	43.6	26.04	0.606667	0.26	0.2536		12.8	21	58.6	28.28	0.669	0.286	0.2616
34	Zaowutian	III	ZM005992	TaBT1-6B-Hap3	MCC	Landrace		6	21	52	26.8	0.58	0.305	0.2628		10.2	16.4	32.4	26.165	0.553333	0.3	0.2648		15.6	22.4	44.6	25.84	0.604	0.284	0.2772
35	Liuzhutou	III	ZM005540	TaBT1-6B-Hap3	MCC	Landrace		4	2	48	34.58	0.64	0.295	0.2776		5.8	20.6	34.8	28.925	0.586667	0.3	0.266		21	23.3333	51.6667	34.22	0.6635	0.3365	0.29
36	Chanbuzhi	III	ZM006465	TaBT1-6B-Hap3	MCC	Landrace		6	23	67	41.46					5.6	20.2	40.6	32.77	0.623333	0.31	0.292		10.4	22.8	62	38.12	0.6715	0.315	0.3176
37	Zhumaoyuanzitou	III	ZM006579	TaBT1-6B-Hap3	MCC	Landrace		3	2	54	27.4	0.55	0.285	0.2696		6.6	22.4	53.2	16.465	0.536667	0.29	0.2684		12.2	21	55.5	26.16	0.6115	0.297	0.272
38	Shuilizhan	III	ZM007343	TaBT1-6B-Hap3	MCC	Landrace		5	18	48	34.68	0.635	0.325	0.2612		4.6	21.2	38.6	30.17	0.636667	0.29	0.2616		9.2	22	59.5	31.54	0.654	0.292	0.2764
39	Baipu	III	ZM007246	TaBT1-6B-Hap3	MCC	Landrace		5	19	56	36.82	0.63	0.325	0.2748		5	19.6	34	29.245	0.626667	0.28	0.26		11.8	20	48.5	36.2	0.649	0.3015	0.2788
40	Zaoxiaomai	III	ZM007209	TaBT1-6B-Hap3	MCC	Landrace		3	23	42	35.12	0.57	0.315	0.2758		9	21.8	45.8	29.91	0.616667	0.3	0.2768		14.25	19.25	46	35.2	0.644	0.33	0.3164
41	Lanxizaoxiaomai	III	ZM007052	TaBT1-6B-Hap3	MCC	Landrace		9	21	47	35.74	0.585	0.32	0.2664		7.2	21.2	46.2	28.205	0.606667	0.29	0.2728		15.2	20.4	52	34.22	0.6365	0.314	0.294
42	Wangshuibai	III	ZM005740	TaBT1-6B-Hap3	MCC	Landrace		4	18	54	42.62	0.645	0.335	0.2708		7	19.8	35.8	34.235	0.676667	0.31	0.2724		12.4	20.4	49.4	37.72	0.6955	0.3	0.2744
43	Wuyuanmai	III	ZM011087	TaBT1-6B-Hap3	MCC	Landrace		11	19	49	39.28	0.66	0.305	0.284										15.8	20	52.4	38.02	0.731	0.3	0.2976
44	Chejianzi	III	ZM006027	TaBT1-6B-Hap1	MCC	Landrace		5	19	56	31.66	0.6	0.285	0.2548		6.4	18.6	37.6	28.875	0.66	0.28	0.2684		16.4	24.4	55	32.66	0.667	0.2985	0.2812
45	Heshangmai	III	ZM007486	TaBT1-6B-Hap3	MCC	Landrace		10	2	59	32.44	0.545	0.29	0.2564		7.2	20.6	41.4	22.75	0.576667	0.26	0.2468		13.5	23	61	26.98	0.627	0.276	0.266
46	Nuomai	III	ZM007438	TaBT1-6B-Hap2	MCC	Landrace		5	16	54	37.96	0.66	0.31	0.2596		7.2	20.8	53.6	31.66	0.63	0.3	0.2708		14.25	19.75	60.25	33.86	0.6625	0.3135	0.2856
47	Mangxiaomai	III	ZM006015	TaBT1-6B-Hap2	MCC	Landrace		6	17	32	27.98	0.67	0.3	0.234		8.2	19.2	41.2	22.67	0.58	0.25	0.2532		19.4	23.4	47	26.78	0.6285	0.2765	0.2612
48	Sankecun	III	ZM011213	TaBT1-6B-Hap2	MCC	Landrace		12	2	32	57.56	0.815	0.33	0.316		7.8	17.6	30	53.935	0.816667	0.33	0.3136		20.4	20	41.6	50.22	0.819	0.3145	0.318
49	Paozimai	III	ZM007298	TaBT1-6B-Hap2	MCC	Landrace		7	22	41	39.34	0.705	0.335	0.2816		5.6	21.2	48.8	35.17	0.72	0.29	0.2736		10.8	21.6	55.6	47.24	0.756	0.345	0.3084
50	Yangmai	VI	ZM004358	TaBT1-6B-Hap2	MCC	Landrace		10	21	36	32.66	0.585	0.3	0.25664		8.8	21.6	34.8	30.325	0.623333	0.3	0.2768		13	23.4	44.8	31	0.6195	0.3405	0.2828
51	Dunhuachunmai	VI	ZM010769	TaBT1-6B-Hap2	MCC	Landrace		13	25	58	35.98	0.645	0.32	0.2696		6.2	20	33.8	31.065	0.623333	0.31	0.2932		24.6	21	43.4	37.56	0.63	0.315	0.3132
52	Huoqiu	VI	ZM004433	TaBT1-6B-Hap3	MCC	Landrace		7	24	54	31.3	0.655	0.3	0.2672		7	22.4	44.6	31.015	0.686667	0.29	0.2716		9.2	20	54	35.08	0.7045	0.2945	0.2844
53	Daqingmang	VI	ZM010715	TaBT1-6B-Hap2	MCC	Landrace		8	25	58	30.1	0.635	0.295	0.2748		13.8	26	42		0.68	0.28	0.2536		15.2	21.6	55.6	30.62	0.7285	0.2805	0.29
54	Guangtou	VI	ZM004338	TaBT1-6B-Hap2	MCC	Landrace		11	24	34	31.5	0.615	0.32	0.2668		11.2	22.6	39.6	36.61	0.65	0.28	0.2732		7.25	21.8	44.6	34.9	0.665	0.2975	0.274
55	Chaoanxiaomai	V	ZM007601	TaBT1-6B-Hap3	MCC	Landrace		6	21	48	32.08	0.605	0.3	0.2628		4.2	20.4	38.2	26.605	0.653333	0.3	0.286		13	21.25	60.5	35.94	0.636	0.3115	0.2948
56	Chike	V	ZM007616	TaBT1-6B-Hap3	MCC	Landrace		6	2	5	33.64	0.625	0.285	0.2696		4.8	19.2	34.4	31.865	0.663333	0.29	0.2548		8	19.8	58.4	36.26	0.704	0.329	0.2952
57	Songruimai	V	ZM007552	TaBT1-6B-Hap3	MCC	Landrace		7	21	39	34.62	0.575	0.345	0.2876		4.2	19.2	35	28.105	0.606667	0.28	0.2716		10	20.4	65.5	38.52	0.671	0.3335	0.3116
58	Shengen	V	ZM007521	TaBT1-6B-Hap2	MCC	Landrace		10	23	5	41.38	0.675	0.345	0.3044		6.4	22	39.8	33.465	0.65	0.3	0.2856		16	23.5	63.75	37.66	0.702	0.3075	0.3024
59	Shanglinxiaomai	V	ZM007719	TaBT1-6B-Hap3	MCC	Landrace		11	2	51	27.42	0.545	0.275	0.232		5.4	18.8	44	26.525	0.7	0.25	0.2656		18.6	24.4	66	26.36	0.5945	0.276	0.2796
60	Huangguaxian	II	ZM003050	TaBT1-6B-Hap2	MCC	Landrace						0.645	0.205	0.2216		7	21	39.4	23.65	0.613333	0.24	0.2496		17.4	20.6	52.6	26.48	0.6475	0.2905	0.2748
61	Louguding	II	ZM001674	TaBT1-6B-Hap3	MCC	Landrace		8	25	36	31.94	0.6	0.31	0.292		9	21.4	40	28.165	0.576667	0.3	0.2684		13.6	22	51.2	28.76	0.601	0.287	0.2944
62	Xishanbiansui	II	ZM001846	TaBT1-6B-Hap3	MCC	Landrace		7	23	48	31.32	0.58	0.305	0.2724										16	22.25	60	31.7	0.591	0.306	0.2888
63	Honggoudou	II	ZM002681	TaBT1-6B-Hap3	MCC	Landrace		6	21	52	34.34	0.535	0.325	0.2992		7.8	20	43.4	29	0.55	0.31	0.2968		17.6	21	53.4	29.06	0.564	0.292	0.3096
64	Baihuomai	II	ZM001499	TaBT1-6B-Hap2	MCC	Landrace						0.545	0.275	0.2496		5.4	18.2	30	26.075	0.543333	0.3	0.2604		17.2	22.2	45.8	29.72	0.5865	0.295	0.2936
65	Sanyuehuang	II	ZM002685	TaBT1-6B-Hap2	MCC	Landrace		9	21	55	25.18	0.565	0.285	0.2456		16	22	46.2	21.75	0.55	0.26	0.2624		14	20.4	48.6	26.58	0.5625	0.2865	0.2752
66	Hongqiangchang	II	ZM003747	TaBT1-6B-Hap3	MCC	Landrace		14	22	37	25.24	0.575	0.275	0.2432		12.6	22.4	41.2	22.325	0.556667	0.28	0.2484		11.2	19.4	46.6	26.72	0.594	0.2895	0.2672
67	Youzimai	II	ZM002668	TaBT1-6B-Hap3	MCC	Landrace		5	2	6	30.32	0.595	0.285	0.292		9.8	21.6	44	27.33	0.573333	0.3	0.2928		20.8	22.2	60	29.3	0.611	0.3035	0.3004
68	Pingyuan 50	II	ZM002974	TaBT1-6B-Hap2	MCC	Landrace						0.605	0.305	0.2748		5.8	21	43	33.775	0.593333	0.32	0.2796					33.66	0.604	0.3155	0.2924
69	Baibiansui	II	ZM001782	TaBT1-6B-Hap3	MCC	Landrace		8	26	66	38.96	0.585	0.305	0.2888		10.2	22.4	42.2	34.08	0.59	0.32	0.2844		13.2	23	71.2	34.98	0.6475	0.335	0.3
70	Baiqimai	II	ZM017630	TaBT1-6B-Hap2	MCC	Landrace			17	37		0.575	0.28	0.2236		11.6								22	20	42	20.28	0.614	0.2905	0.276
71	Baituzitou	II	ZM002330	TaBT1-6B-Hap3	MCC	Landrace						0.545	0.265	0.2236		19.8	21.2	38.2	25.99	0.563333	0.31	0.2612		21.6667	20.3333	44	27.52	0.592	0.3065	0.2816
72	Youmangsaogudan	II	ZM002659	TaBT1-6B-Hap3	MCC	Landrace		6	23	48	28.84	0.56	0.3	0.26		8.8	22	42.4	27.01	0.59	0.3	0.2704		15.6	22.4	56.8	29.98	0.568	0.302	0.2752
73	Fuyanghong	II	ZM011007	TaBT1-6B-Hap2	MCC	Landrace		11	19	48	30.54	0.605	0.295	0.2572										16.6	18.4	43.6	31.3	0.609	0.294	0.2908
74	Mazhamai	II	ZM003807	TaBT1-6B-Hap2	MCC	Landrace		10	25	48	32.14	0.565	0.35	0.2688		5.8	20.2	39.4	25.94	0.563333	0.3	0.2652		12.2	21.4	61.2	30.7	0.588	0.319	0.294
75	Qiangchangmai	II	ZM003793	TaBT1-6B-Hap2	MCC	Landrace		11	23	48	25.66	0.58	0.285	0.2388		6.2	19.4	34.4	23.775	0.58	0.27	0.258		15.25	18.75	50.5	28.02	0.584	0.282	0.2868
76	Huomai	II	ZM020632	TaBT1-6B-Hap3	MCC	Landrace			21	45		0.585	0.26	0.23										22.25	19	42.25	22.46	0.604	0.284	0.2696
77	Meiqianwu	II	ZM006160	TaBT1-6B-Hap3	MCC	Landrace			21	53		0.635	0.3	0.2552		6.4	22.6	42.6	28.6	0.596667	0.29	0.2864		17.25	25.25	53.25	31.66	0.6395	0.292	0.28
78	Jianmai	II	ZM003080	TaBT1-6B-Hap2	MCC	Landrace						0.635	0.255	0.2444		14.2	21.2	41.8	32.425	0.623333	0.32	0.2808		13	20.75	51.6667	33.18	0.6	0.2648	0.282
79	Sanyuehuang	II	ZM011120	TaBT1-6B-Hap2	MCC	Landrace		9	21	55	29.64	0.595	0.285	0.2544		16	22	46.2	28.71	0.593333	0.28	0.2604		14	20.4	48.6	31.58	0.631	0.3	0.2792
80	Xiaofoshou	II	ZM002686	TaBT1-6B-Hap3	MCC	Landrace		8	2	44	29.72	0.58	0.315	0.2584		11.8	21.2	40.8	26.33	0.54	0.31	0.2872		14.8	20.6	60.2	27.3	0.5785	0.298	0.3096
81	Hongheshangtou	II	ZM003393	TaBT1-6B-Hap3	MCC	Landrace						0.595	0.28	0.2656		5	20.4	43.2	31.03	0.61	0.31	0.2724		16.75	19.5	48.25	34.12	0.63	0.27	0.3028
82	Dakoumai	II	ZM003131	TaBT1-6B-Hap3	MCC	Landrace						0.575	0.265	0.24		6	18	37	26.905	0.563333	0.29	0.2712		21.8	20.6	46.8	27.56	0.5975	0.289	0.288
83	Tumangmai	II	ZM004154	TaBT1-6B-Hap2	MCC	Landrace						0.55	0.275	0.2564		6.2	19.8	36.8	28.855	0.586667	0.3	0.2832		10.6	19.4	46.6	32.98	0.5875	0.311	0.2962
84	Baitiaoyu	II	ZM003069	TaBT1-6B-Hap2	MCC	Landrace						0.58	0.295	0.2356		9.4	21	50.6	25.07					20.4	20.2	46.4	27.34	0.5685	0.2825	0.282
85	Baimangmai	II	ZM003650	TaBT1-6B-Hap3	MCC	Landrace		16	2	52	28.38	0.585	0.275	0.268		9.4	19.4	33.6	28.685	0.6	0.29	0.2788		22.4	19.4	41	24.06	0.63	0.321	0.2824
86	Dayuhua	II	ZM006348	TaBT1-6B-Hap2	MCC	Landrace			23	61		0.59	0.305	0.268		7.4	20.4	38.4	27.885	0.56	0.3	0.2676		17.6	22.2	60.8	30.84	0.5865	0.309	0.2996
87	Fumai	II	ZM003145	TaBT1-6B-Hap3	MCC	Landrace						0.64	0.29	0.2524		17	22.6	43.6	28.245	0.593333	0.29	0.2744		15.8	22.2	45.5	25.98	0.6185	0.265	0.2628
88	Laoqimai	II	ZM003663	TaBT1-6B-Hap3	MCC	Landrace		10	23	54	34.82	0.62	0.33	0.2488		10.4	21.8	40.8	29.225	0.613333	0.3	0.278		12.8	21.8	59.4	29.9	0.635	0.289	0.276
89	Chushanbao	II	ZM003138	TaBT1-6B-Hap1	MCC	Landrace						0.615	0.305	0.2928										15.8	18.6	50.5	32.46	0.606	0.297	0.3116
90	Zijiehong	II	ZM002272	TaBT1-6B-Hap1	MCC	Landrace						0.665	0.31	0.286		11.2	20.8	30	44.76	0.673333	0.34	0.3132		13.2	21.8	44.75	40.94	0.7015	0.3445	0.2904
91	Dalibanmang	II	ZM001742	TaBT1-6B-Hap1	MCC	Landrace		10	24	54	41.78	0.625	0.34	0.2892		8	23	33.2	41.05	0.656667	0.35	0.3056		11.2	22.4	56.8	39.08	0.674	0.336	0.3044
92	Liuyuehuang	IX	ZM005141	TaBT1-6B-Hap3	MCC	Landrace		7	2	36	38	0.705	0.305	0.29		7	20.4	34.6	30.59	0.723333	0.33	0.2976		15.4	22.2	55.6	41.94	0.7445	0.314	0.3144
93	Gejiaxiang	IX	ZM012971	TaBT1-6B-Hap3	MCC	Landrace		12	23	54	49.5	0.765	0.325	0.312		6.4	22	37.2	37.38	0.736667	0.31	0.3168		12.6	20.4	38.2	44.74	0.764	0.3115	0.3292
94	Geerhongmai	IX	ZM019809	TaBT1-6B-Hap2	MCC	Landrace		8	2	49	37.42	0.725	0.285	0.272		12.6	21.2	41	33.03	0.753333	0.26	0.2564		15.75	17.5	33	33.24	0.711	0.2845	0.3124
95	Dachunbaisilengmai	IX	ZM011525	TaBT1-6B-Hap3	MCC	Landrace		8	24	31	42.52	0.715	0.325	0.2964		10.4	21.4	48	37.695	0.726667	0.31	0.2936		14.25	22	53.5	37.46	0.776	0.289	0.3136
96	Bailanghuimai	IX	ZM018849	TaBT1-6B-Hap3	MCC	Landrace		15	2	42	38.56	0.695	0.37	0.28		8.6	19.4	36.6	37.7	0.696667	0.32	0.3136		16	20	56	37.8	0.695	0.3455	0.3276
97	Bendihuanghuamai	IX	ZM011565	TaBT1-6B-Hap3	MCC	Landrace		10	32	8	31.2	0.635	0.33	0.2702		8.4	26.8	67.4	40.915	0.65	0.34	0.2984		11	28.6	78	28.36	0.6645	0.2995	0.2892
98	Zhahong	IX	ZM018528	TaBT1-6B-Hap3	MCC	Landrace		11	24	5	36.3	0.68	0.315	0.2808		7.2	21.6	43.6	39.765	0.703333	0.31	0.3048		13.6	21.6	56	36.16	0.7195	0.3	0.2896
99	Motuoxiaomai	IX	ZM019907	TaBT1-6B-Hap3	MCC	Landrace		7	25	76	25.68	0.625	0.275	0.246						0.636667	0.29	0.252		12.2	20	68.8	26.02	0.6845	0.3025	0.2556
100	Bianbachunmai 6	IX	ZM018930	TaBT1-6B-Hap3	MCC	Landrace		8	25	6	26.824	0.625	0.27	0.2624					31.875	0.653333	0.29	0.2716		8.8	19.4	61.4	31.18	0.6725	0.2955	0.2792
101	Baimangxiaomai	IX	ZM008341	TaBT1-6B-Hap3	MCC	Landrace		12	21	6	27.42	0.62	0.28	0.2428		7.2	21.4	41	26.88	0.596667	0.27	0.2584		20.8	19	53.8	28.96	0.6475	0.2835	0.2868
102	Wujiangzhuo	IX	ZM020305	TaBT1-6B-Hap2	MCC	Landrace		9	24	52	43.4	0.75	0.33	0.2892		15.2	19.6	36.8	33.51	0.733333	0.3	0.2824		16.75	23	50.5	37.78	0.756	0.3125	0.3064
103	Muzongzhuoga	IX	ZM018569	TaBT1-6B-Hap2	MCC	Landrace		9	24	6	31.04	0.595	0.31	0.28		13.14	19.6	34	30.66	0.606667	0.29	0.2872		11.4	22.2	57	29.02	0.6075	0.305	0.4168
104	Kangdingxiaomai	IX	ZM008347	TaBT1-6B-Hap3	MCC	Landrace		7	21	54	39.5	0.59	0.355	0.304		5.6	22.2	41.4	38.65	0.61	0.31	0.3076		11.2	19	60.6	41.78	0.64	0.325	0.3256
105	Shanmai	VIII	ZM020774	TaBT1-6B-Hap2	MCC	Landrace		9	2	46	38.36	0.675	0.305	0.2892		7	21	37.8	36.28	0.63	0.28	0.2636		16	19.8	37.2	32.3	0.735	0.3025	0.2724
106	Yizhimai	VIII	ZM004779	TaBT1-6B-Hap2	MCC	Landrace			24	61		0.675	0.29	0.2668		7.6	20.2	42.4	41.27	0.686667	0.29	0.2788		17.5	22.75	50.25	40.76	0.714	0.315	0.3044
107	Dabaimai	VIII	ZM012760	TaBT1-6B-Hap2	MCC	Landrace			22	56		0.725	0.29	0.282		7.6	20.8	38.8	38.03	0.71	0.31	0.2932		18.4	23.4	42.5	33.34	0.7695	0.2955	0.2888
108	Galaohan	VIII	ZM005105	TaBT1-6B-Hap2	MCC	Landrace		10	18	48	38.86	0.72	0.295	0.2704		7.4	21.2	35.2	37.85	0.72	0.3	0.2892		14.4	20.2	44.4	38.28	0.79	0.294	0.2876
109	Huoliyan	VIII	ZM012793	TaBT1-6B-Hap2	MCC	Landrace			23	52		0.69	0.28	0.2868		8.6	21.2	32.2	37.555	0.68	0.28	0.2792		19	23.6	42.6	38.16	0.6845	0.3125	0.2984
110	Shanmai	VIII	ZM020770	TaBT1-6B-Hap3	MCC	Landrace		9	2	46	35.26	0.705	0.31	0.28		7	21	37.8	23.135					16	19.8	37.2	41.02	0.7775	0.285	0.2824
111	Hongtuzi	VIII	ZM020815	TaBT1-6B-Hap2	MCC	Landrace		8	22	42	39.98	0.645	0.285	0.2992		9.2	19	31.4	29.225	0.673333	0.31	0.2976		16.2	18.8	45.6	37.48	0.7145	0.3105	0.3344
112	Baidatou	VIII	ZM004862	TaBT1-6B-Hap2	MCC	Landrace			2	43						8.8	23.4	54	47.505	0.606667	0.33	0.2936		29.6	22.6	63	37.84	0.648	0.3235	0.3208
113	Jinhuangmai	VIII	ZM004780	TaBT1-6B-Hap2	MCC	Landrace			23	58		0.71	0.305	0.2788		9.8	19.6	34.2	28.91	0.72	0.33	0.2952		18.8	21	38.6	42.06	0.719	0.305	0.2936
114	Hongmangmai	VIII	ZM020720	TaBT1-6B-Hap3	MCC	Landrace			22	42		0.635	0.285	0.2688					34.66					5	13.8	30.8	36.34	0.6795	0.306	0.2996
115	Baiqitou	VIII	ZM012810	TaBT1-6B-Hap3	MCC	Landrace			21	44	42.12	0.695	0.345	0.2908		12.2	25.2	51.2	39.37	0.643333	0.34	0.3156		11	22.6	53	40.54	0.64	0.34	0.3208
116	Baimazha	VIII	ZM020808	TaBT1-6B-Hap1	MCC	Landrace		9	22	72	31.6	0.595	0.32	0.2772		6.4	23.2	62.4	29.245	0.59	0.28	0.2572					27.82	0.611	0.309	0.2924
117	Laotutou	VIII	ZM004670	TaBT1-6B-Hap3	MCC	Landrace		8	2	36	33.4	0.615	0.26	0.2452		6.6	14.8	22.4	27.185	0.75	0.27	0.258		18.75	21.5	41.75	32.52	0.691	0.309	0.2892
118	Tongjiabaxiaomai	IV	ZM007916	TaBT1-6B-Hap2	MCC	Landrace		9	21	47	35.02	0.625	0.305	0.2812		12	21.6	60.4	32.88	0.646667	0.31	0.2716		9.5	20	58	30.82	0.631	0.284	0.266
119	Honghuamai	IV	ZM007925	TaBT1-6B-Hap2	MCC	Landrace			21	61		0.63	0.295	0.272		5.8	21.8	52.2	32.135	0.646667	0.32	0.278		10.6	19.6	68	35.82	0.657	0.3095	0.284
120	Baimaizi	IV	ZM008547	TaBT1-6B-Hap2	MCC	Landrace		16	2	46	29.3	0.555	0.33	0.2384		9.2	20.4	49.6	26.425	0.6	0.3	0.2536		13.2	21.2	68.2	28.48	0.64	0.29	0.2444
121	Chengduguangtou	IV	ZM008365	TaBT1-6B-Hap2	MCC	Landrace		11	23	83	33.6	0.64	0.335	0.2508		6.8	21.4	41	28.015	0.62	0.3	0.2484		15.2	19.8	66.8
122	Jiangmai	IV	ZM011774	TaBT1-6B-Hap2	MCC	Landrace			21	56		0.61	0.3	0.2456		4.4	20.2	46.4	28.25	0.65	0.28	0.2648		9.8	20.4	56	34.44	0.6975	0.3	0.2936
123	Baihuamai	IV	ZM008598	TaBT1-6B-Hap2	MCC	Landrace			21	6	24.04	0.585	0.27	0.2168		7.6	19.6	39.8	19.38	0.556667	0.27	0.2164		21.5	24.75	77	21.04	0.6125	0.2815	0.2384
124	Huanxiangguo	IV	ZM008249	TaBT1-6B-Hap2	MCC	Landrace		11	24	54	33.5	0.6	0.305	0.2772		10	20.4	38.8	31.11	0.613333	0.31	0.2788		18.4	21.6	60.4	29.92	0.6285	0.3015	0.2944
125	Hanzhongbai	IV	ZM004029	TaBT1-6B-Hap2	MCC	Landrace		9	24	57	32.52	0.575	0.305	0.2724		16.8	24.8	56.8	30.595	0.643333	0.33	0.2756		12.4	20.2	61.8	28.94	0.6185	0.291	0.288
126	Xiaosanyuehuang	IV	ZM012165	TaBT1-6B-Hap2	MCC	Landrace		8	24	86	38.34	0.645	0.32	0.2996		8.4	22.8	44.4	33.18	0.63	0.31	0.2788		11.75	20.5	56	29.68	0.635	0.301	0.28
127	Suotiaohongmai	IV	ZM012711	TaBT1-6B-Hap2	MCC	Landrace		7	25	54	32.62	0.655	0.295	0.2584		10.3333	20.3333	38.1667	31.455	0.646667	0.31	0.2808		15.6	22.8	52.4	29.84	0.6565	0.289	0.2708
128	Zipi	IV	ZM011741	TaBT1-6B-Hap3	MCC	Landrace		10	21	8	25.468	0.655	0.26	0.23		11.4	16	45.6	21.395	0.623333	0.23	0.2524		20.4	20.4	63	27.6	0.666	0.254	0.254
129	Baimangmai	IV	ZM008732	TaBT1-6B-Hap3	MCC	Landrace		16	2	52	26.56	0.575	0.29	0.2612		9.4	19.4	33.6	21.42	0.55	0.26	0.244		22.4	19.4	41	26.36	0.579	0.271	0.2632
130	Hongmangzi	IV	ZM020144	TaBT1-6B-Hap2	MCC	Landrace		8	24	6	48.02	0.715	0.355	0.3288		7.8	21.2	40.6	35.38	0.66	0.3	0.2916		10.2	20	57.6	43.18	0.661	0.263	0.3112
131	Yuqiumai	IV	ZM008636	TaBT1-6B-Hap2	MCC	Landrace			22	51		0.605	0.31	0.2632		4.6	18	44.4	28.9	0.593333	0.3	0.2636		9.2	20	56.6	36.18	0.649	0.3335	0.2936
132	Yangmai	IV	ZM011644	TaBT1-6B-Hap1	MCC	Landrace		10	26	64	43.68	0.68	0.33	0.2948		8.8	22.2	49.2	38.455	0.663333	0.32	0.2932		13	19.6667	36.6667	31.32	0.696	0.291	0.286
133	Yangmai	IV	ZM012030	TaBT1-6B-Hap3	MCC	Landrace		10	26	64	29.02	0.62	0.285	0.2632		8.8	22.2	49.2	23.325	0.606667	0.27	0.2556		13	19.6667	36.6667	25.06	0.64	0.296	0.272
134	Zhushimai	IV	ZM008809	TaBT1-6B-Hap3	MCC	Landrace		9	21	6	32.34	0.645	0.27	0.2788		7.6	19	50.8	28.83	0.643333	0.28	0.2756		6	19.4	60.4	35.68	0.6765	0.309	0.302
135	biantouguangkemai	IV	ZM012032	TaBT1-6B-Hap3	MCC	Landrace		4	21	6	27.99	0.605	0.305	0.2584		7.2	22.4	39.8	25.85	0.59	0.3	0.2592		15.5	24.5	71.25	21.34	0.598	0.286	0.3248
136	Changmangshibiantou	IV	ZM011859	TaBT1-6B-Hap3	MCC	Landrace		15	25	5	30.76	0.605	0.285	0.2844		7	22.8	59.6	22.385	0.606667	0.26	0.262		12	23.5	70.25	23.16	0.646	0.2765	0.2828
137	Zhugoumai	IV	ZM012061	TaBT1-6B-Hap3	MCC	Landrace		11	27	72	33.26	0.645	0.295	0.2718		6.2	21.6	45.4	30.025	0.663333	0.28	0.266		6.5	22.25	67.25	31.44	0.676	0.3025	0.2788
138	Dianxihongkeyangmai	IV	ZM012096	TaBT1-6B-Hap2	MCC	Landrace		5	16	42	39.92	0.655	0.31	0.3056						0.68	0.3	0.2944		9.66667	17.25	50.6667	40.76	0.689	0.327	0.3212
139	Baidongmai	X	ZM005439	TaBT1-6B-Hap3	MCC	Landrace			19	5	23.78	0.625	0.27	0.2236		9.6	20.4	42.4	29.07	0.61	0.31	0.2848		17.4	21.8	57.4	26.88	0.6275	0.291	0.2552
140	Hongchunmai	X	ZM005294	TaBT1-6B-Hap2	MCC	Landrace			23	45	37.7	0.76	0.275	0.278		9	21.2	38.8	43.505	0.74	0.31	0.2968		21.5	23.25	47	39.02	0.75	0.299	0.3008
141	Chunmai	X	ZM013048	TaBT1-6B-Hap2	MCC	Landrace			25	6		0.67	0.3	0.2468										18.75	24.25	48	37.4	0.7205	0.3165	0.302
142	Hongdongmai	X	ZM005188	TaBT1-6B-Hap3	MCC	Landrace			2	33		0.72	0.235	0.2348		12.2	18.6	34	25.595	0.656667	0.28	0.27212		21.2	20.2	44.2	29.78	0.7175	0.261	0.262
143	Hongdongmai	X	ZM005241	TaBT1-6B-Hap2	MCC	Landrace			2	33		0.705	0.26	0.2276		12.2	18.6	34	32.325	0.696667	0.29	0.274		21.2	20.2	44.2	28	0.76	0.271	0.258
144	Wumangchunmai	X	ZM005336	TaBT1-6B-Hap2	MCC	Landrace			23	48	30.76	0.67	0.26	0.2372		7.6	21.2	37.2	34.06	0.636667	0.3	0.2664		25.3333	23	50.3333	27.12	0.6795	0.266	0.2604
145	Hongchunmai	X	ZM005317	TaBT1-6B-Hap2	MCC	Landrace			23	45		0.645	0.28	0.2236		9	21.2	38.8	39.36	0.683333	0.32	0.2992		21.5	23.25	47	29.82	0.67	0.2945	0.2948
146	Hongjinbaoyin	X	ZM013034	TaBT1-6B-Hap2	MCC	Landrace			23	53		0.695	0.325	0.3054		6	22	42.4	44.72	0.74	0.33	0.3204		11.4	23	57	44.78	0.77	0.3335	0.3212
147	Hongdongmai	X	ZM005176	TaBT1-6B-Hap3	MCC	Landrace			2	33		0.695	0.255	0.2156		12.2	18.6	34	30.725	0.696667	0.28	0.2596		21.2	20.2	44.2	21.48	0.715	0.2375	0.224
148	Wumangchunmai	X	ZM005330	TaBT1-6B-Hap2	MCC	Landrace			23	48		0.64	0.3	0.2596		7.6	21.2	37.2	36.7	0.683333	0.3	0.3036		25.3333	23	50.3333	30.96	0.68	0.305	0.2964
149	Chinese Spring	IV	ZM005452	TaBT1-6B-Hap3	MCC	Landrace			19	48	25.62	0.58	0.33	0.2292		8.2	20	39.8	25.065	0.573333	0.29	0.244		10.6	20.4	57.8	29.5	0.61	0.2915	0.2696
150	Dingxian 72	I	ZM009170	TaBT1-6B-Hap3	MC	Modern Cultivar	1936		23	48	32.96	0.62	0.315	0.2592			20	43.2	36.31	0.645	0.32	0.2732					32.52	0.65	0.29	0.2896
151	Huabei 672	I	ZM008960	TaBT1-6B-Hap3	MC	Modern Cultivar	1956		21	45	34.9	0.64	0.315	0.2716			19.6	47.6	31.965	0.615	0.315	0.2792			18.8	46.6	37.32	0.645	0.326	0.2864
152	Beijing 8	I	ZM008963	TaBT1-6B-Hap1	MC	Modern Cultivar	1963	8	19	38	37.06	0.63	0.32	0.2744		8.4	16.8	39.6	33.27	0.616667	0.32	0.286		6.4	18.4	41.8	42.5	0.642	0.306	0.3128
153	Beijing 15	I	ZM008970	TaBT1-6B-Hap3	MC	Modern Cultivar	1970		22	56	32.08	0.58	0.31	0.2772											22.5	56.25	32.58	0.599	0.31	0.2756
154	Nongda 139	I	ZM009018	TaBT1-6B-Hap1	MC	Modern Cultivar	1968	14	23	44	35.48	0.66	0.295	0.2568		9	20.2	37.8	31.495	0.716667	0.28	0.2832		10.4	20.4	46.4	35.46	0.7175	0.295	0.29
155	Nongda 183	I	ZM009027	TaBT1-6B-Hap1	MC	Modern Cultivar	1955	12	21	39	33.96	0.605	0.29	0.2408		8.8	21.6	36.4	31.5	0.63	0.29	0.2832		16.2	21	53.2	38.68	0.6285	0.3225	0.3016
156	Nongda 311	I	ZM009028	TaBT1-6B-Hap1	MC	Modern Cultivar	1963	13	22	38	41.62	0.635	0.31	0.292		15.6	21	37.8	35.655	0.63	0.3	0.2868		12.4	21	45.8	40.36	0.696	0.319	0.298
157	Dongfanghong 3	I	ZM009038	TaBT1-6B-Hap2	MC	Modern Cultivar	1968	8	22	46	45.42	0.665	0.33	0.3052		7.6	23.6	43.2	42.92	0.686667	0.33	0.2952		9.6	23.2	50.4	38.86	0.69	0.3525	0.3376
158	Keyi 23	I	ZM009046	TaBT1-6B-Hap2	MC	Modern Cultivar	1962		17	76	46.48	0.7	0.325	0.284			16.8	43.2	43.705	0.705	0.345	0.3324			19.2	43.4	36.34	0.6725	0.3145	0.294
159	Jingnong 94-32	I	ZM024431	TaBT1-6B-Hap2	MC	Modern Cultivar	1994		17	48	42.52	0.685	0.32	0.294			19.8	36.4	42.195	0.72	0.335	0.3048			20.2	41.6	42.94	0.7	0.325	0.296
160	Jingnong 81-49	I	Unknown	TaBT1-6B-Hap2	MC	Modern Cultivar	1980		23	52	44.96	0.66	0.315	0.3172			21.2	46.4	45.84	0.73	0.335	0.2924			20	45.8	45.92	0.725	0.3225	0.3068
161	Jinghua 1	I	ZM013398	TaBT1-6B-Hap1	MC	Modern Cultivar	1982		19	60	43.76	0.65	0.345	0.282			22.4	42.4	44.11	0.7	0.35	0.284			19.8	55.2	40.96	0.695	0.35	0.3016
162	BeinongdaBL8	I	Unknown	TaBT1-6B-Hap1	MC	Modern Cultivar	1980		20	38	38.66	0.68	0.35	0.3008			22.4	33	39.54	0.67	0.325	0.2964			20.25	44.5	38.8	0.67	0.314	0.3048
163	Hebuyu 6068	I	ZM018397	TaBT1-6B-Hap2	MC	Modern Cultivar	1980		17	38	41.34	0.715	0.31	0.2656			18.8	34.2	38.51	0.74	0.33	0.2796			19.5	45.25
164	Jinghe 91-P19	I	ZM021117	TaBT1-6B-Hap2	MC	Modern Cultivar	1991		24	70	41.58	0.705	0.35	0.2944			20.4	37.2	43.86	0.715	0.38	0.2932			18.6	62.6	41.3	0.657	0.341	0.2936
165	Jingnong 86-89	I	ZM021016	TaBT1-6B-Hap2	MC	Modern Cultivar	1986		24	50	43.44	0.705	0.33	0.286													40	0.706	0.32	0.3032
166	Kecheng 1	I	ZM013801	TaBT1-6B-Hap1	MC	Modern Cultivar	1970					0.66	0.32	0.284			20.2	44	35.945	0.74	0.335	0.2916			19	57.8	38.68	0.6265	0.3115	0.3036
167	Xiaoshan 8	I	ZM013098	TaBT1-6B-Hap1	MC	Modern Cultivar	1980		21	42	52.32	0.74	0.37	0.3384			20.2	42	44.385	0.725	0.36	0.3048			15.5	36.75	47.78	0.7085	0.365	0.308
168	Jingpin 12	I	Unknown	TaBT1-6B-Hap1	MC	Modern Cultivar	1980		24	52	48.16	0.635	0.355	0.3116			22	40.4	43.185	0.605	0.325	0.3188			20.4	49.8	44.76	0.667	0.355	0.318
169	Pindong 904110-3	I	ZM021283	TaBT1-6B-Hap2	MC	Modern Cultivar					56.62	0.78	0.395	0.3176					56.605	0.825	0.34	0.3076					48.38	0.7475	0.306	0.2894
170	Pinkang 244	I	ZM021317	TaBT1-6B-Hap1	MC	Modern Cultivar	1988		19	54	34.8	0.66	0.305	0.2832			22	53	30.62	0.625	0.3	0.2752			23.6	59.4	31.46	0.63	0.28	0.2944
171	Yuandong 821	I	Unknown	TaBT1-6B-Hap2	MC	Modern Cultivar	1980		23	67	42.2	0.615	0.325	0.2928			18	38.8	40.105	0.685	0.325	0.2904			20.4	59.2	32.36	0.675	0.3	0.2844
172	Yuandong 822	I	ZM013548	TaBT1-6B-Hap1	MC	Modern Cultivar	1980	8	22	50	41.2	0.645	0.315	0.304		8.8	20.2	38.4	38.145	0.63	0.32	0.2964		18.2	18.8	43.2	36.6	0.662	0.299	0.30144
173	Fengkang 2	I	ZM013100	TaBT1-6B-Hap2	MC	Modern Cultivar	1979	7	20	32	43.7	0.63	0.33	0.2788		10.4	20.2	42.8	41.5	0.656667	0.35	0.3268		17.6	18.6	42.8	44.12	0.643	0.3185	0.3088
174	Fengkang 8	I		TaBT1-6B-Hap1	MC	Modern Cultivar	1979		23	50	49.32	0.715	0.34	0.2688			21.8	38.6	42.215	0.745	0.36	0.306			19.2	49.2	50.6	0.735	0.3425	0.3108
175	An85zhong 124-1	I	Unknown	TaBT1-6B-Hap2	MC	Modern Cultivar	1980		21	40	31.92	0.715	0.305	0.2728			21.4	37.8	42.445	0.73	0.335	0.3156			18.6667	41	48.36	0.7	0.3525	0.3148
176	QiaoliangBW41	I	ZM013517	TaBT1-6B-Hap1	MC	Modern Cultivar	1980		23	45	38.56	0.605	0.32	0.3404			21.6	37.6	36.94	0.645	0.335	0.2936			24.2	49	34.92	0.5995	0.315	0.2932
177	Zhongda89-60192-2	I	ZM020851	TaBT1-6B-Hap3	MC	Modern Cultivar	1989		19	36	27.48	0.635	0.3	0.2572			22	40	20.69	0.675	0.265	0.23			20.5	46	27.76	0.655	0.2735	0.266
178	Beijing 8694	I	ZM020971	TaBT1-6B-Hap1	MC	Modern Cultivar	1985		22	46	48.36	0.71	0.37	0.3158			20	40.2	41.53	0.68	0.355	0.3012			20.4	70.6	50.68	0.7	0.366	0.3208
179	Zhongyou 9507	I	Unknown	TaBT1-6B-Hap2	MC	Modern Cultivar	1995					0.79	0.36	0.2996		9	21.8	32.8	48.845	0.776667	0.33	0.3		11.6	21.2	47.6	48.44	0.7725	0.3285	0.2836
180	Lang 8302	I	ZM013820	TaBT1-6B-Hap2	MC	Modern Cultivar	1983					0.73	0.35	0.2736					47.535	0.73	0.355	0.2908			18	46.8	48.04	0.716	0.3435	0.294
181	Jimai 17	I	Unknown	TaBT1-6B-Hap1	MC	Modern Cultivar	1979					0.68	0.33	0.2944			21.4	40.4	35.44	0.71	0.325	0.3052			21.2	46.2	36.88	0.6775	0.31	0.2968
182	Tang 85-5032	I	ZM017736	TaBT1-6B-Hap1	MC	Modern Cultivar	1980		20	60	49.7	0.695	0.35	0.3464			20.2	42.8	43.545	0.71	0.33	0.3028			20	45.6	46.88	0.716	0.335	0.3196
183	Tang 78042	I	Unknown	TaBT1-6B-Hap1	MC	Modern Cultivar	1978					0.645	0.345	0.3028											21.3333	61.6667
184	Henong 3	I	ZM009155	TaBT1-6B-Hap2	MC	Modern Cultivar	1958					0.725	0.335	0.2736			19.4	43.6	35.235	0.69	0.325	0.286			21	51.2	42.28	0.65	0.309	0.3032
185	Taifu 1	I	ZM009192	TaBT1-6B-Hap1	MC	Modern Cultivar	1965		22	32	41.86	0.66	0.335	0.2926			14.8	20.6	39.51	0.685	0.34	0.2976			18.6	39.8	41.46	0.73	0.33	0.3048
186	Jinmai 8	I	ZM009368	TaBT1-6B-Hap1	MC	Modern Cultivar					42.62	0.63	0.31	0.2964					38.69	0.656667	0.32	0.3044					43.54	0.6735	0.264	0.3072
187	Jinmai 16	I	ZM009208	TaBT1-6B-Hap1	MC	Modern Cultivar	1977					0.655	0.375	0.3032			21.6	48.6	41.65	0.67	0.355	0.3072			22.6	58.4	43.46	0.676	0.3475	0.3144
188	Jinmai 31	I	Unknown	TaBT1-6B-Hap2	MC	Modern Cultivar	1983		20	44	48.2	0.68	0.38	0.3216			22.4	51.6	48.01	0.7	0.355	0.3228			19.8	49.2	41.82	0.6705	0.335	0.3224
189	Jin 3052-5	I	Unknown	TaBT1-6B-Hap1	MC	Modern Cultivar	1980		14	50	49.82	0.74	0.35	0.3048			19	45.2	24.675	0.71	0.285	0.28			19.6	58.4	43.92	0.671	0.316	0.3084
190	Jinzhong 103	I	Unknown	TaBT1-6B-Hap1	MC	Modern Cultivar	1960		18	52	48.3	0.685	0.36	0.3204			19.2	36.8	40.06	0.68	0.325	0.2948			18.2	44.4	42.76	0.68	0.336	0.2992
191	Changzhi 5557	I	ZM014020	TaBT1-6B-Hap2	MC	Modern Cultivar	1983		23	56	46.98	0.735	0.335	0.294			15.2	36	45.01	0.735	0.36	0.3036			20.6	51.2	47.52	0.716	0.3325	0.2964
192	Changzhi 6406	I	ZM014022	TaBT1-6B-Hap1	MC	Modern Cultivar	1982	5	18	46	52.7	0.58	0.335	0.302		8.2	19	36.6	46.94	0.713333	0.35	0.3276		16	18.8	48.2	47.84	0.716	0.331	0.3176
193	Lvhan 328	I	ZM014050	TaBT1-6B-Hap1	MC	Modern Cultivar	1970	6	22	50	38	0.695	0.345	0.26		15.6	21.4	43	33.655	0.606667	0.32	0.2888		13.4	21.8	53.8	36.74	0.634	0.3285	0.294
194	Jinmai 11	I	ZM014430	TaBT1-6B-Hap3	MC	Modern Cultivar	1977		20	38	43.44	0.69	0.325	0.2856											20	44	45.44	0.705	0.3325	0.308
195	Taiyuan 351	I	ZM013968	TaBT1-6B-Hap2	MC	Modern Cultivar	1993		22	43	46.46	0.605	0.335	0.2864			22.2	52.4	37.46	0.695	0.355	0.2944			23.2	66.8	42.2	0.705	0.335	0.298
196	Jin 1410	I	Unknown	TaBT1-6B-Hap1	MC	Modern Cultivar			19	51	48.882	0.695	0.39	0.3236					49.68	0.725	0.34	0.3432					49.5	0.7	0.335	0.3372
197	Mingxian 169	I	ZM009379	TaBT1-6B-Hap3	MC	Modern Cultivar	1950	8	25	36	30.54	0.63	0.305	0.2504		10.4	20	37	27.885	0.656667	0.32	0.2756		10.2	20	45.75	29.56	0.629	0.279	0.2732
198	Taiyuan 2112	I	Unknown	TaBT1-6B-Hap1	MC	Modern Cultivar	1975		21	60	51.96	0.705	0.36	0.3032			19.6	39.6	38.87	0.72	0.34	0.2672			19	46.5	42.76	0.7425	0.334	0.3112
199	Yanan 11	I	ZM009627	TaBT1-6B-Hap2	MC	Modern Cultivar	1974	13	21	32	41.3	0.77	0.305	0.2648		23.6	18.2	32.6	40.65	0.726667	0.31	0.2712		8	17.2	31.4	40.72	0.7345	0.312	0.294
200	Yanan 18	I	ZM017102	TaBT1-6B-Hap2	MC	Modern Cultivar	1970					0.685	0.325	0.246			21.6	41.8	36.51	0.69	0.305	0.2832			21.2	46.8	35.96	0.6675	0.3125	0.2852
201	Pingliang 30	I	Unknown	TaBT1-6B-Hap2	MC	Modern Cultivar	1968		22	58	37.36	0.65	0.33	0.3036											24	64.2	42.6	0.665	0.32	0.2964
202	Xifeng 16	I	Unknown	TaBT1-6B-Hap2	MC	Modern Cultivar	1980		24	54	36.71	0.685	0.3	0.282			20.8	43.6	26.835	0.665	0.295	0.2496			21	47.8	34.04	0.65	0.298	0.2752
203	Pingliang 32	I	ZM023599	TaBT1-6B-Hap2	MC	Modern Cultivar	1977		18	32	39.36	0.63	0.3	0.2852			18.8	45.6	32.27	0.62	0.335	0.3124			20.8	43.5	41.3	0.615	0.335	0.324
204	Qingshui 15-41	I	ZM017341	TaBT1-6B-Hap2	MC	Modern Cultivar	1980		22	52	37.22	0.66	0.315	0.2688			20.2	46.6	29.45	0.715	0.315	0.284			22	60.2	30.08	0.694	0.2875	0.2804
205	Shite 14	II	ZM009097	TaBT1-6B-Hap2	MC	Modern Cultivar	1948	8	22	46	33.18	0.605	0.325	0.2688		11.8	19.8	37.2	24.415	0.623333	0.27	0.2728		19.8	20	56.6	34.84	0.66	0.2915	0.2908
206	Shijiazhuang 407	II	ZM009099	TaBT1-6B-Hap1	MC	Modern Cultivar	1950	8	20	40	38.76	0.645	0.31	0.284		17.6	19.2	35.8	35.655	0.663333	0.33	0.2964		18.4	20	47.4	34.98	0.6825	0.311	0.2908
207	Shijiazhuang 4	II	ZM009098	TaBT1-6B-Hap2	MC	Modern Cultivar	1958		23	56	38.3	0.645	0.31	0.288					29.535	0.645	0.305	0.2828			19.3333	52	39.92	0.645	0.306	0.2804
208	Shijiazhuang 34	II	ZM009103	TaBT1-6B-Hap1	MC	Modern Cultivar	1963		24	38	46.76	0.77	0.32	0.2992			20.2	37.8	42.825	0.735	0.31	0.292			18.8	41.2
209	Shijiazhuang 54	II	ZM009101	TaBT1-6B-Hap2	MC	Modern Cultivar	1961	10	22	48	37.94	0.63	0.32	0.2784		9.6	19.6	39.8	29.625	0.606667	0.3	0.2852		12.4	18.6	51.4	35.94	0.64	0.309	0.2988
210	Zaoxinshi	II	ZM024359	TaBT1-6B-Hap1	MC	Modern Cultivar	1960					0.745	0.31	0.296			20.4	37.2	34.3	0.68	0.345	0.308			20.4	62.8	38.2	0.685	0.325	0.2968
211	Pin 39	II	ZM009132	TaBT1-6B-Hap2	MC	Modern Cultivar	1974		23	54	36.42	0.635	0.33	0.2804			23	63.2	30.26	0.655	0.31	0.2756			19.8	54.6	36.64	0.644	0.0325	0.2876
212	Jimai 23	II	ZM009125	TaBT1-6B-Hap1	MC	Modern Cultivar	1983					0.68	0.33	0.3016			20.4	40.2	43.385	0.68	0.36	0.3016			19.2	51.8	45.84	0.67	0.349	0.3032
213	Shi 82-5201	II	ZM021630	TaBT1-6B-Hap2	MC	Modern Cultivar	1982		22	70	42.8	0.65	0.345	0.2912			22	41.4	37.265	0.68	0.33	0.3084			22.25	57.25	34.06	0.655	0.316	0.2784
214	Cangzhou 1	II	ZM009164	TaBT1-6B-Hap1	MC	Modern Cultivar	1972					0.7	0.335	0.2872			22.6	49.2	44.405	0.71	0.33	0.3104			20.8	53.8	44.08	0.665	0.3125	0.3156
215	12040	II	ZM009126	TaBT1-6B-Hap1	MC	Modern Cultivar	1970					0.675	0.335	0.292		11.6	21	48.8	41.85	0.703333	0.34	0.3176		11.2	20.8	58.6	44.28	0.7065	0.33	0.3052
216	Hengshui 7004	II	ZM013920	TaBT1-6B-Hap1	MC	Modern Cultivar	1960		22	40	57.14	0.73	0.355	0.3076			20	40.6	51.55	0.795	0.335	0.2832			20.6	46.8	49.98	0.735	0.33	0.3
217	Hengdalihong	II	ZM024113	TaBT1-6B-Hap1	MC	Modern Cultivar	1976					0.715	0.375	0.3184			18.5	48.75	49.395	0.74	0.365	0.318			16.2	45.5	52.46	0.6975	0.3475	0.332
218	Ji93C6 156-2	II	ZM024138	TaBT1-6B-Hap1	MC	Modern Cultivar	1993					0.695	0.385	0.2984			20.4	52.4	44.805	0.63	0.36	0.3056			17.8	49.2	40.96	0.61	0.379	0.322
219	Jimai 20	II	ZM013874	TaBT1-6B-Hap1	MC	Modern Cultivar	1974		21	62	46.18	0.665	0.375	0.304					44.855	0.695	0.35	0.2952			20.2	48.8	44.6	0.691	0.339	0.3064
220	Gaobi-13	II	Unknown	TaBT1-6B-Hap2	MC	Modern Cultivar			18	32	49.9	0.775	0.355	0.3236			21.2	41.2	42.81	0.725	0.34	0.2864			22.6	52	38.8	0.691	0.315	0.298
221	Jimai 14	II	ZM013868	TaBT1-6B-Hap1	MC	Modern Cultivar	1974		21	42	47.56	0.735	0.355	0.2896			21.2	44.6	48	0.72	0.345	0.3048			21.6	46.4	48.24	0.7045	0.3605	0.3308
222	Jimai 19	II	ZM013873	TaBT1-6B-Hap2	MC	Modern Cultivar	1981		19	48	30.1	0.61	0.305	0.25			18.8	35.2	37.94	0.67	0.325	0.2856			19.75	53.75	32.64	0.625	0.31	0.2964
223	Jishi 5032	II	ZM013852	TaBT1-6B-Hap2	MC	Modern Cultivar						0.68	0.38	0.2908					43.645	0.635	0.365	0.3004					45.04	0.67	0.357	0.3244
224	Han 4564	II	Unknown	TaBT1-6B-Hap2	MC	Modern Cultivar	1998										24.4	53.2	39.55	0.695	0.355	0.2816			22	68.2	44.26	0.7175	0.345	0.2996
225	1817	II	ZM009378	TaBT1-6B-Hap3	MC	Modern Cultivar	1936										22.75	44.5	33.375						17.4	36.5	29.92	0.635	0.291	0.262
226	Manjin 1	II	Unknown	TaBT1-6B-Hap2	MC	Modern Cultivar			24	68	34.92	0.585	0.255	0.2428											20.75	56	35.06	0.634	0.335	0.2856
227	Jinyang 1045	II	Unknown	TaBT1-6B-Hap1	MC	Modern Cultivar			21	54	47.36	0.72	0.36	0.3108			20.4	44	40.295	0.705	0.355	0.31			20	52.5	36.64	0.715	0.31	0.3032
228	Jinmai 20	II	ZM014434	TaBT1-6B-Hap2	MC	Modern Cultivar	1978		22	50	42.32	0.685	0.355	0.2808			22.4	41.8	38.345	0.68	0.345	0.3008			23	63.6	41	0.669	0.3125	0.3012
229	Jin 865096	II	ZM014398	TaBT1-6B-Hap1	MC	Modern Cultivar	1980		20	62	39.8	0.705	0.34	0.288											21	52	36.22	0.65	0.344	0.2912
230	Jinmai 37	II	ZM021862	TaBT1-6B-Hap2	MC	Modern Cultivar	1988		20	65	50.56	0.705	0.35	0.2984			23.6	48.4	44	0.71	0.355	0.284			19.8	53.8	34.12	0.64	0.336	0.2976
231	Linyuan 129	II	ZM014183	TaBT1-6B-Hap2	MC	Modern Cultivar	1981		20	50	43.94	0.68	0.345	0.2856			21.6	40.6	40.93	0.66	0.335	0.2892			20.4	52.4	42.66	0.685	0.347	0.32
232	Pingyang 27	II	ZM014027	TaBT1-6B-Hap1	MC	Modern Cultivar	1980	6	19	52	50.18	0.705	0.356	0.3236		6.8	19.8	44	45.155	0.653333	0.34	0.3316		14	18	38.2	49.4	0.6685	0.331	0.3132
233	Qida 195	II	ZM009436	TaBT1-6B-Hap3	MC	Modern Cultivar	1940		21	60	32.5	0.59	0.3	0.2756			19.8	49.2	29.52	0.63	0.315	0.2832			20.8	44.4	33.86	0.615	0.29	0.302
234	Jinan 2	II	ZM009391	TaBT1-6B-Hap1	MC	Modern Cultivar	1959	10	21	42	41.94	0.685	0.34	0.2916		9.2	20.4	41.8	40.1	0.643333	0.33	0.3084		10	20.25	50	41.78	0.663	0.32	0.2992
235	Jinan 9	II	ZM009397	TaBT1-6B-Hap1	MC	Modern Cultivar	1965		22	56	51.24	0.745	0.33	0.3184			20.8	33.6	46.48	0.73	0.335	0.3036			20.6	44.8	50.96	0.71	0.3495	0.3112
236	Youbao	II	ZM009411	TaBT1-6B-Hap1	MC	Modern Cultivar	1964	10	21	41	36.16	0.635	0.31	0.2492		8.4	19.4	39.4	35.84	0.696667	0.3	0.2688		20	19.4	46.6	30.98	0.674	0.2865	0.268
237	Huangtai 103	II	Unknown	TaBT1-6B-Hap2	MC	Modern Cultivar			20	66	47	0.705	0.345	0.29			20.4	52.4	42.785	0.705	0.345	0.2924			18.8	56.2	46.2	0.675	0.365	0.3032
238	Tanshan 1	II	ZM009405	TaBT1-6B-Hap1	MC	Modern Cultivar	1971	12	20	51	43.68	0.735	0.355	0.274		12.2	21	40.6	41.53	0.68	0.32	0.2964		11	21.5	50	46.74	0.725	0.343	0.2968
239	Tanshan 4	II	ZM009407	TaBT1-6B-Hap1	MC	Modern Cultivar	1971		21	6	41.46	0.645	0.34	0.2908					40.155	0.645	0.34	0.2896			16	37.5	50.06	0.681	0.3485	0.3018
240	Jinan 17	II	Unknown	TaBT1-6B-Hap2	MC	Modern Cultivar	1993					0.71	0.325	0.27		8.2	19.6	43.8	41.225	0.71	0.33	0.2892					36.56	0.721	0.319	0.2896
241	Lumai 22	II	Unknown	TaBT1-6B-Hap2	MC	Modern Cultivar	1991										20.4	62.8	49.34	0.7	0.35	0.328			20.5	69.3333	51.86	0.6905	0.345	0.3296
242	Jimai 19	II	Unknown	TaBT1-6B-Hap1	MC	Modern Cultivar	1981		19	48							18.8	35.2	47.04	0.72	0.345	0.306			19.75	53.75	44.88	0.695	0.3305	0.322
243	Lumai 10	II	ZM015839	TaBT1-6B-Hap2	MC	Modern Cultivar	1985		21	49	49.24	0.645	0.365	0.324			20.4	38	47.235	0.685	0.35	0.2988			20	56.6	47.76	0.695	0.34	1.46
244	Lainongpinxi 22	II	ZM022725	TaBT1-6B-Hap2	MC	Modern Cultivar	1970		21	32	40.6	0.67	0.32	0.3056			21.4	47.2	42.805	0.69	0.32	0.3016			20.4	45.2	43.1	0.694	0.331	0.312
245	Laizhou 953	II	ZM022727	TaBT1-6B-Hap2	MC	Modern Cultivar	1990	3	22	50	52.2	0.66	0.355	0.306		8.8	21.8	52.8	49.91	0.68	0.35	0.3112		12.25	20.2	52.8	50.36	0.7175	0.356	0.2992
246	Lumai 1	II	ZM015830	TaBT1-6B-Hap2	MC	Modern Cultivar	1975	6				0.73	0.345	0.2944		10	22.8333	44.1667	44.995	0.72	0.33	0.2636		10	20.6	54.6	43.86	0.705	0.36	0.2852
247	Lumai 5	II	ZM015834	TaBT1-6B-Hap1	MC	Modern Cultivar	1981		17	52	48.3	0.71	0.36	0.3064			19.6	45	43.56	0.7	0.335	0.2756			19.2	48.8	46.46	0.717	0.37	0.2904
248	ShannongPH 85-4	II	ZM022692	TaBT1-6B-Hap1	MC	Modern Cultivar	1980		22	48	51.62	0.71	0.36	0.3108			20.6	46.2	48.69	0.73	0.34	0.2988			19	58.4	48.78	0.7475	0.3475	0.3196
249	Lunong 784081	II	ZM015795	TaBT1-6B-Hap2	MC	Modern Cultivar	1970		16	48	58	0.745	0.355	0.3476			20.4	35.2	53.675	0.72	0.335	0.3296			20.4	52.2	49.84	0.69	0.3435	0.3172
250	Lunong 86(5)174	II	ZM022743	TaBT1-6B-Hap1	MC	Modern Cultivar	1987		20	63	42.94	0.65	0.345	0.3144			21.2	42.2	44.85	0.635	0.345	0.3172			21.8	53.6	41.36	0.674	0.36	0.2976
251	Luzi 0863169	II	Unknown	TaBT1-6B-Hap1	MC	Modern Cultivar	1987		21	33	52.62	0.715	0.37	0.304			22.4	49.6	50.96	0.755	0.33	0.3132			21.8	53.4	46.42	0.71	0.34	0.3016
252	Luzi 0884142	II	ZM022802	TaBT1-6B-Hap1	MC	Modern Cultivar	1980		20	50	47.36	0.745	0.355	0.2748			20.8	40.2	47.995	0.715	0.35	0.312			21	51.2	47.94	0.7175	0.35	0.308
253	Tanshan 7	II	ZM015626	TaBT1-6B-Hap2	MC	Modern Cultivar	1970		19.5	52	40.86	0.635	0.38	0.3032			21.6	47.6	43.82	0.645	0.325	0.2964			22	56.8	36.92	0.6415	0.326	0.314
254	Teng 80-1-2	II	ZM015865	TaBT1-6B-Hap1	MC	Modern Cultivar	1980		19	42	45.22	0.71	0.39	0.2928			21.2	47	44.35	0.68	0.335	0.2848			21.75	50	42.44	0.7125	0.336	0.2924
255	Changwei 20	II	ZM015621	TaBT1-6B-Hap1	MC	Modern Cultivar	1966		22	54	41.36	0.67	0.35	0.2908						0.64	0.325	0.2868			22	50	41.04	0.6525	0.341	0.3044
256	Yanzhong 144	II	Unknown	TaBT1-6B-Hap1	MC	Modern Cultivar	1984		25	52	35.18	0.63	0.315	0.26			22	54	32.015	0.615	0.32	0.2652			21.4	54	34.56	0.6095	0.31	0.2752
257	Yannong 3	II	ZM015713	TaBT1-6B-Hap1	MC	Modern Cultivar	1960		22	62	50.76	0.675	0.36	0.296			22.2	47.8	47.73	0.685	0.35	0.302			24.2	63.2	43.36	0.6625	0.34	0.296
258	Yannong 15	II	ZM015719	TaBT1-6B-Hap1	MC	Modern Cultivar	1976	7	21	41	34.2	0.565	0.33	0.258		8.2	22.2	49.2	35.72	0.57	0.32	0.3052		10.4	20.4	49	32.96	0.59	0.3325	0.2996
259	Lumai 7	II	ZM015836	TaBT1-6B-Hap2	MC	Modern Cultivar	1981		17	52	47.52	0.67	0.34	0.2908			22	53.8	43.44	0.675	0.36	0.2808			21.8	43.6	41.98	0.65	0.3365	0.2908
260	Lumai 9	II	ZM015838	TaBT1-6B-Hap2	MC	Modern Cultivar	1981		24	52	33.26	0.665	0.32	0.2684											22	47.25	33.76	0.61	0.305	0.2984
261	Neixiang 5	II	Unknown	TaBT1-6B-Hap1	MC	Modern Cultivar	1958	7	25	48	43.28	0.705	0.35	0.304		9.2	22.4	41.4	44.255	0.733333	0.33	0.3092		9	21.6	55.8	50.62	0.77	0.34	0.3488
262	Anxuan 2	II	ZM009475	TaBT1-6B-Hap3	MC	Modern Cultivar	1967		24	32	27.18	0.605	0.295	0.2412			19.4	43.6	21.47	0.62	0.275	0.2384			16.5	39.75	33.14	0.65	0.3	0.2788
263	Zhengzhou 6	II	ZM009463	TaBT1-6B-Hap1	MC	Modern Cultivar	1965	9	20	37	41.62	0.68	0.34	0.2624		11	22	49.2	38.225	0.676667	0.34	0.2904		10.6	20.6	49.4	39.14	0.704	0.33	0.2868
264	Bonong 7023	II	ZM009493	TaBT1-6B-Hap1	MC	Modern Cultivar	1970		21	63	48.79	0.72	0.36	0.29			23.2	52.4	46.345	0.735	0.35	0.2792			24.6	52	47.34	0.745	0.356	0.3004
265	Mengxian 2	II	ZM009494	TaBT1-6B-Hap1	MC	Modern Cultivar	1973		19	54	47.18	0.73	0.34	0.2932			22.2	52.4	40.18	0.73	0.34	0.2808			16	38	37.8	0.706	0.325	0.3168
266	Wan 7107	II	ZM009521	TaBT1-6B-Hap2	MC	Modern Cultivar	1971		22	52	38.42	0.695	0.31	0.2592			20.6	43.4	35.895	0.68	0.3	0.2796			21.6	60	30.04	0.706	0.293	0.2612
267	Yumai 18	II	ZM022978	TaBT1-6B-Hap1	MC	Modern Cultivar	1982		20.9	56	46.26	0.63	0.34	0.3104			20.6	48.4	45.99	0.7	0.355	0.3204			20	57.8	37.76	0.635	0.334	0.2996
268	Yumai 54	II	Unknown	TaBT1-6B-Hap1	MC	Modern Cultivar	1996										23.6	52.8	41.155	0.67	0.36	0.3308			21.25	64.5	40.68	0.6175	0.3425	0.3024
269	Bainong 3217	II	ZM017936	TaBT1-6B-Hap1	MC	Modern Cultivar	1975	9	24	53	41.99	0.68	0.305	0.2672		6.2	22.2	55.6	37.55	0.713333	0.33	0.274		11	20.5	60.75	31.54	0.7235	0.309	0.2764
270	Yumai 2	II	ZM017966	TaBT1-6B-Hap1	MC	Modern Cultivar	1977		22	42	44.94	0.67	0.345	0.3068			20	36.6	45.8	0.735	0.33	0.3132			20.4	53.2	47.44	0.73	0.3	0.2988
271	Lankao 906	II	ZM025358	TaBT1-6B-Hap1	MC	Modern Cultivar	1995		24	79	51.8	0.655	0.345	0.29			22.4	49.2	47.185	0.73	0.325	0.3044			20.75	46.5	39.12	0.7075	0.331	0.2956
272	Yuanzhu 55	II	ZM024576	TaBT1-6B-Hap1	MC	Modern Cultivar	1962		26	74	32.74	0.585	0.365	0.2824			25	75	40.585	0.65	0.345	0.3168			20.5	78.5	32	0.607	0.337	0.2984
273	Zhengzhou 8761	II	ZM025443	TaBT1-6B-Hap1	MC	Modern Cultivar	1994		17	62	55.24	0.75	0.36	0.3234											22	66.75	46.82	0.7935	0.321	0.3044
274	Yumai 14	II	ZM022976	TaBT1-6B-Hap1	MC	Modern Cultivar	1982		23	60	49.76	0.685	0.37	0.2864			21	41.8	53.64	0.69	0.35	0.3252			20.8	55.75
275	Zhengzhou 4	II	ZM015969	TaBT1-6B-Hap1	MC	Modern Cultivar					46.4	0.68	0.34	0.3032					46.08	0.69	0.325	0.312					48.66	0.7275	0.3375	0.3308
276	Yu 7106-0-22-1-3-2B	II	Unknown	TaBT1-6B-Hap2	MC	Modern Cultivar	1978		19	42	55.48	0.685	0.365	0.314			17.8	33.8	49.335	0.72	0.34	0.3132			18.6	47.6	50.64	0.745	0.34	0.326
277	Zhengzhou 741	II	ZM015988	TaBT1-6B-Hap1	MC	Modern Cultivar	1974	5	24	55	35.72	0.735	0.31	0.2944		7.2	24.4	60	37.565	0.726667	0.32	0.3044		12	22.8	51	31.2	0.7225	0.2825	0.258
278	Huan 852895-2	II	ZM022864	TaBT1-6B-Hap1	MC	Modern Cultivar	1989		22	69	42.84	0.725	0.315	0.2512			18.4	35.2	28.845	0.675	0.32	0.2932			21	51.6	39.78	0.72	0.3425	0.3148
279	Yu 30691-1-3	II	ZM016116	TaBT1-6B-Hap1	MC	Modern Cultivar	1986		22	60	42.38	0.7	0.36	0.2876			21.6	54.2	40.88	0.685	0.35	0.2984			20	49.75	40.16	0.6465	0.327	0.2936
280	Zheng 87305-0-13	II	ZM022905	TaBT1-6B-Hap1	MC	Modern Cultivar	1991		22	47	40.64	0.72	0.365	0.304			22.2	52.8	39.99	0.7	0.33	0.2816			22	56.6	34.4	0.695	0.2975	0.2668
281	Zhengzi R84019-0-7-4-0-1	II	ZM022919	TaBT1-6B-Hap1	MC	Modern Cultivar	1991		21	50	48.5	0.68	0.345	0.2788											21.6	45.6	41.82	0.7225	0.3275	0.308
282	Wenmai 6	II	ZM025398	TaBT1-6B-Hap1	MC	Modern Cultivar	1993	7	21	62	47.74	0.685	0.365	0.3052		6.4	20	38.4	47.25	0.64	0.36	0.3308		16	24.3333	63.6667	33.54	0.637	0.338	0.318
283	Yumai 7	II	ZM017970	TaBT1-6B-Hap2	MC	Modern Cultivar	1982		24	69	53.54	0.605	0.335	0.314					47.41	0.77	0.35	0.268			21	49.25	41.84	0.755	0.336	0.2948
284	Anmai95zhong 35	II	Unknown	TaBT1-6B-Hap1	MC	Modern Cultivar	1995					0.71	0.37	0.2872			21.4	46.6	46.995	0.715	0.34	0.2956			21.4	55.6	41.5	0.725	0.322	0.3
285	Jingyan 60	II	ZM009648	TaBT1-6B-Hap2	MC	Modern Cultivar	1941	8	22	70	23.5					15.2	18.4	38	23.455	0.556667	0.31	0.2672		12.4	24.6	51	29.9	0.665	0.3085	0.294
286	Bima 1	II	ZM009591	TaBT1-6B-Hap1	MC	Modern Cultivar	1947	10	24	58	40.54	0.53	0.295	0.2324		11.6	18.6	44.8	40.12	0.643333	0.34	0.3112		11	19.25	58.6667	38.14	0.654	0.316	0.3048
287	Bima 4	II	ZM009594	TaBT1-6B-Hap1	MC	Modern Cultivar	1947	9	21	54	40.62	0.625	0.345	0.2872		6.6	20.6	36.6	37.71	0.643333	0.31	0.3028		15.4	23.6	69	23.4	0.5875	0.277	0.272
288	Shannong 9	II	Unknown	TaBT1-6B-Hap2	MC	Modern Cultivar	1956		25	60	39.5	0.585	0.305	0.2616			22.8	49.6	35.175	0.645	0.325	0.2812			21.8	58.4	36.16	0.6575	0.344	0.2996
289	Xinong 6028	II	ZM009597	TaBT1-6B-Hap2	MC	Modern Cultivar	1951	8	26	50	30.24	0.615	0.345	0.2732		14.4	21.8	58.4		0.6	0.27	0.2576		17	20.8	53.2	22.9	0.6085	0.2735	0.28
290	Fengchan 3	II	ZM009600	TaBT1-6B-Hap3	MC	Modern Cultivar	1966	12	23	64	37.04	0.635	0.31	0.24		6.6	20.4	53.2	40.07	0.66	0.31	0.3172		13.25	19.6	63.5	36.28	0.6855	0.305	0.304
291	Jinguangmai	II	ZM009579	TaBT1-6B-Hap2	MC	Modern Cultivar	1965					0.61	0.31	0.2508			23.4	46	36.8	0.665	0.32	0.2916			18.8	48.8	36.66	0.6545	0.32	0.2856
292	Aifeng 3	II	ZM009603	TaBT1-6B-Hap2	MC	Modern Cultivar	1971	8	23	50	35.46	0.665	0.315	0.2756		8.4	22.2	41.8	32.37	0.593333	0.29	0.28		8	23.5	59.75	27.8	0.6359	0.297	0.2932
293	Xiaoyan 4	II	Unknown	TaBT1-6B-Hap2	MC	Modern Cultivar	1972		21	60	41.16	0.605	0.325	0.29			21.2	43.6	41.82	0.725	0.33	0.286			19	48.5	39.1	0.675	0.325	0.314
294	Jingyang 30	II	ZM009650	TaBT1-6B-Hap2	MC	Modern Cultivar	1950					0.635	0.39	0.3044			21.6	43.6	26.97	0.61	0.28	0.2604			21.8	59.4	29.9	0.6	0.304	0.27
295	Baomai 3	II	ZM024724	TaBT1-6B-Hap2	MC	Modern Cultivar	1974					0.61	0.31	0.2456			17.6	41.6	35.69	0.665	0.32	0.2968			19.5	46.25	37.88	0.641	0.333	0.8488
296	Baomai 5	II	ZM024725	TaBT1-6B-Hap2	MC	Modern Cultivar	1978					0.65	0.345	0.2768			20.6	40	36.135	0.665	0.325	0.2916			20.6	46.4	35.86	0.6535	0.294	0.286
297	Qinmai 8	II	Unknown	TaBT1-6B-Hap1	MC	Modern Cultivar	1985					0.68	0.325	0.2792			22	41.6	47.08	0.77	0.345	0.2896			23.5	63.5	41.3	0.7195	0.312	0.2952
298	Liken 2	II	ZM024760	TaBT1-6B-Hap2	MC	Modern Cultivar	1992					0.71	0.36	0.2872			22.6	46.4	40.215	0.66	0.325	0.3048			20	47.2	38.76	0.675	0.305	0.2848
299	Shan 8786-0-3	II	Unknown	TaBT1-6B-Hap2	MC	Modern Cultivar						0.71	0.345	0.2824			19.4	32.2	36.195	0.63	0.295	0.268			20.2	36.4	33.66	0.6695	0.316	0.2856
300	Shan 70-1	II	ZM017124	TaBT1-6B-Hap1	MC	Modern Cultivar	1970					0.655	0.305	0.2876			21.6	38.6	28.045	0.555	0.305	0.2604			21.25	32.25	28.06	0.6005	0.311	0.2904
301	Shaannong 7859	II	ZM017231	TaBT1-6B-Hap2	MC	Modern Cultivar	1982	8	21	54	55.2	0.59	0.315	0.2512		8.8	22.2	51.2	46.765	0.786667	0.33	0.2764		12.4	20.8	49	42.36	0.7865	0.3065	0.2864
302	Shaannong 229	II	ZM023528	TaBT1-6B-Hap1	MC	Modern Cultivar	1990					0.815	0.385	0.3048			23.2	49.4	40.13	0.71	0.3	0.2688			19	47.75	36.64	0.689	0.305	0.296
303	Fuzhuang 30	II	ZM017213	TaBT1-6B-Hap2	MC	Modern Cultivar	1967	6	22.5	50	28.65	0.685	0.315	0.2632		9.4	22.2	51.6						11.2	22	66.4	24.42	0.626	0.2955	0.264
304	Qinmai 3	II	ZM024765	TaBT1-6B-Hap2	MC	Modern Cultivar	1980					0.595	0.315	0.2572			20.6	44.8	41.11	0.655	0.33	0.2684			23.75	48.5	45.66	0.645	0.334	0.3184
305	Fen 33	II	ZM024739	TaBT1-6B-Hap2	MC	Modern Cultivar	1990					0.655	0.33	0.2904			24	59	41.83	0.73	0.325	0.2696			27	55	39.66	0.7125	0.306	0.3004
306	Xiannong 39	II	ZM017208	TaBT1-6B-Hap1	MC	Modern Cultivar	1964					0.755	0.395	0.268		11	21.4	58.8	38.39	0.736667	0.31	0.2816		11.8	19.4	48.4	25.2	0.721	0.291	0.2692
307	Xiannong 151	II	Unknown	TaBT1-6B-Hap1	MC	Modern Cultivar	1973					0.715	0.33	0.258			19.6	50.8	37.51	0.67	0.315	0.274			19	49.4	39.82	0.645	0.3225	0.2916
308	Shan 7219-8-11-2-1	II	ZM018288	TaBT1-6B-Hap2	MC	Modern Cultivar	1970					0.685	0.34	0.2836			22.8	44.4	31.72	0.64	0.34	0.2756			22.2	69.2	34.08	0.725	0.315	0.2852
309	Xiaoyan 6	II	ZM017079	TaBT1-6B-Hap1	MC	Modern Cultivar	1979	6	19.5	56	41.59	0.62	0.315	0.2488		7.6	21.8	42	39.165	0.66	0.32	0.2884		15	21.5	61	31.12	0.719	0.291	0.2716
310	Gaoyou 503	II	ZM024742	TaBT1-6B-Hap1	MC	Modern Cultivar	1993					0.68	0.355	0.2744			23.4	50.4	34.175	0.63	0.32	0.2672			21	52	30.92	0.65	0.29	0.2768
311	Ningfengxiaomai	II	ZM022216	TaBT1-6B-Hap1	MC	Modern Cultivar	1971					0.595	0.35	0.24936			20	60	38.29	0.685	0.33	0.284			17.6	48.75	33.14	0.71	0.305	0.2852
312	Huaimai 11	II	ZM015121	TaBT1-6B-Hap2	MC	Modern Cultivar	1977		24	40	41.74	0.665	0.315	0.2764			22.6	50	37.47	0.61	0.32	0.2824			21	51.2	30.94	0.62	0.3075	0.2816
313	Huaimai 12	II	ZM015122	TaBT1-6B-Hap1	MC	Modern Cultivar	1980					0.63	0.355	0.3152			21.4	37	44.66	0.725	0.32	0.2792			12	20	37.86	0.705	0.31	0.2736
314	Xuzhou 19	II	ZM015103	TaBT1-6B-Hap1	MC	Modern Cultivar	1983					0.72	0.33	0.28616			19.6	40.8	42.905	0.705	0.335	0.2832			19.6	54.6	41.2	0.685	0.319	0.2936
315	Xuzhou 21	II	ZM015105	TaBT1-6B-Hap1	MC	Modern Cultivar	1986					0.71	0.34	0.2848											20.4	50	40.48	0.715	0.289	0.304
316	Fu 84111	II	ZM022471	TaBT1-6B-Hap2	MC	Modern Cultivar	1984		19	42	44.58	0.77	0.355	0.3164			22.4	53	42.29	0.68	0.335	0.2848			20.6	67.2	35.44	0.668	0.3175	0.296
317	Wo 80	II	ZM015308	TaBT1-6B-Hap1	MC	Modern Cultivar	1980		18.5	60	40.25	0.67	0.355	0.2832			21	51.2	38.75	0.66	0.33	0.288			20.75	48.5	34.52	0.669	0.3175	0.2836
318	Xiaonong 76189	II	ZM015328	TaBT1-6B-Hap1	MC	Modern Cultivar	1976		24	66	45.32	0.67	0.31	0.2692			23.6	53.4	38.05	0.64	0.31	0.284			23.2	61.6	35.86	0.655	0.31	0.2932
319	Zhangdong 29	II	Unknown	TaBT1-6B-Hap2	MC	Modern Cultivar	1976		24	64	34.62	0.65	0.35	0.312			26.8	68.4	35.68	0.69	0.335	0.2916			24	73.2	27.18	0.65	0.275	0.2692
320	Pingliang 35	II	Unknown	TaBT1-6B-Hap2	MC	Modern Cultivar	1985		20	41	35.58	0.67	0.315	0.2804			20.8	38.8	33.43	0.61	0.325	0.2824			19.6	52.2	40.38	0.6735	0.356	0.294
321	Wanyuan 28	III	ZM016022	TaBT1-6B-Hap1	MC	Modern Cultivar	1970		21	25	56.94	0.575	0.345	0.2708			20.4	36.2	54.905	0.785	0.345	0.2988			18.8	43	48.8	0.744	0.329	0.304
322	Anhui 11	III	ZM010260	TaBT1-6B-Hap2	MC	Modern Cultivar	1966		18	44	31.72	0.745	0.345	0.3232			18.4	51.6	41.105	0.73	0.35	0.2796			20.2	51.2	40.24	0.695	0.326	0.2872
323	Anhui 3	III	ZM010261	TaBT1-6B-Hap2	MC	Modern Cultivar	1958	5	14	40	42.96	0.685	0.325	0.2768										13.2	21.6	56.4	35.8	0.618	0.317	0.2744
324	Mengfeng 8	III	ZM010270	TaBT1-6B-Hap1	MC	Modern Cultivar	1968		23	42	42.78	0.614	0.34	0.2972			19.8	39.6	42.105	0.665	0.325	0.2964			22.5	43.5	46.14	0.684	0.341	0.304
325	Anhui 9	III		TaBT1-6B-Hap1	MC	Modern Cultivar	1959		21	45	42.2	0.65	0.345	0.2936			18	38.2	40.315	0.705	0.3	0.256			18.8	40	43.94	0.744	0.316	0.2964
326	Wanpin 8203	III	Unknown	TaBT1-6B-Hap2	MC	Modern Cultivar	1988		20	50	49.3	0.7	0.345	0.2868			20.8	64	42.695	0.69	0.32	0.3052			22.6	66	44.52	0.672	0.345	0.3008
327	Wan 85-50-fan 3	III		TaBT1-6B-Hap2	MC	Modern Cultivar					37.34	0.665	0.35	0.3168					34.46	0.675	0.32	0.2968					38.84	0.681	0.3225	0.2996
328	Wan 89193	III	ZM022511	TaBT1-6B-Hap2	MC	Modern Cultivar	1990		22	44	33.58	0.67	0.315	0.2848			23.6	36.6	32.09	0.635	0.315	0.2624			23.6667	61.3333	32.86	0.63	0.3085	0.288
329	Wanpin 8337	III		TaBT1-6B-Hap1	MC	Modern Cultivar	1989		22	66	45.4	0.58	0.305	0.2552					40.295	0.725	0.31	0.2888			21.75	56.5	38.8	0.721	0.33	0.3148
330	Wanpin 8410	III	ZM022597	TaBT1-6B-Hap2	MC	Modern Cultivar	1990		17	36	45.54	0.74	0.33	0.3016			20.4	56.6	43.12	0.735	0.33	0.3156			19	50.4	40.8	0.7	0.3275	0.3108
331	Huadong 6	III	ZM010184	TaBT1-6B-Hap3	MC	Modern Cultivar	1958	4	20	44	36.82	0.705	0.335	0.3488		10	20.6	33.4	35.41	0.593333	0.32	0.2968		15	18.6667	41	36.96	0.632	0.3435	0.3096
332	Siyang 117	III	Unknown	TaBT1-6B-Hap1	MC	Modern Cultivar	1975		22	50	46.32	0.62	0.35	0.2892											22.6	55.6	40.06	0.675	0.319	0.3152
333	Sumai 3	III	ZM010242	TaBT1-6B-Hap3	MC	Modern Cultivar	1974	4	21	60	39.34	0.66	0.345	0.3116		7.6	20.2	45.2	36.95	0.646667	0.32	0.2856		9.5	21.75	54	41.34	0.684	0.3325	0.3036
334	Wangmai 17	III	ZM010244	TaBT1-6B-Hap2	MC	Modern Cultivar	1959		23	42	35.3	0.63	0.345	0.274			18	49.2	36.03	0.66	0.325	0.258			20.8	51.5	37.22	0.681	0.3105	0.2864
335	Kang R 16	III	ZM024931	TaBT1-6B-Hap2	MC	Modern Cultivar	1989		25	66	35.62	0.685	0.33	0.257			22	56.4	34.425	0.64	0.315	0.276			20.6	62.5	33.42	0.616	0.313	0.2844
336	Ningmaizi 44	III	ZM025016	TaBT1-6B-Hap2	MC	Modern Cultivar	1996		20	53	48.93	0.58	0.315	0.2724			21.4	39.8	46	0.665	0.345	0.2988			19.6	69.8	45.56	0.678	0.3625	0.3128
337	Yangmai 158	III	Unknown	TaBT1-6B-Hap1	MC	Modern Cultivar	1993	4				0.66	0.36	0.3184		6	20.4	50.6	45.41	0.713333	0.36	0.3152		10.6	19	65.6	44.96	0.716	0.3325	0.3052
338	Huadong 10	III	ZM014912	TaBT1-6B-Hap3	MC	Modern Cultivar	1950		22	55	45.06	0.69	0.345	0.3			21.8	40.8	39.115	0.665	0.33	0.3024			19.8	48.4	43.96	0.682	0.3185	0.3288
339	Ning 8343	III	Unknown	TaBT1-6B-Hap1	MC	Modern Cultivar	1983		22	70	42.42	0.695	0.345	0.3008						0.665	0.325	0.3224			21.3333	60.6667	44.78	0.7035	0.321	0.3216
340	Ning 8537	III	ZM014838	TaBT1-6B-Hap3	MC	Modern Cultivar	1985		19	56	30.682	0.685	0.36	0.2876			23.4	44	24.58	0.64	0.29	0.2444						0.665	0.297	0.2928
341	Ningmaizi 3	III	Unknown	TaBT1-6B-Hap3	MC	Modern Cultivar	1986		23	49.5	35.47						19.6	42.6	32.06	0.625	0.325	0.2688			21.2	52.75	29.44	0.58	0.301	0.2776
342	Ningmaizi 13	III	ZM014861	TaBT1-6B-Hap1	MC	Modern Cultivar	1985		23	48	44.16	0.55	0.32	0.2816			22.2	46.6	36.835	0.69	0.33	0.2812			18.6	53.2	36.7	0.65	0.3275	0.2968
343	Ning 8924	III	Unknown	TaBT1-6B-Hap1	MC	Modern Cultivar	1989		21	60	49.98	0.695	0.37	0.2916			22.8	59.8	44.105	0.71	0.345	0.2884			19.6	51.8	38.68	0.7075	0.3575	0.2904
344	Ningmaizi 19	III	Unknown	TaBT1-6B-Hap3	MC	Modern Cultivar	1989		18	50	27.16	0.71	0.355	0.33											20.8	39.6	39.16	0.66	0.3425	0.3044
345	Sujian 14	III	Unknown	TaBT1-6B-Hap3	MC	Modern Cultivar	1970		21	59	38.92	0.685	0.35	0.3			20.2	43	38.035	0.675	0.345	0.286			17.8	41.6	40.56	0.64	0.345	0.2928
346	Nanda 8910	III	ZM015073	TaBT1-6B-Hap1	MC	Modern Cultivar	1989					0.66	0.35	0.2952			18.2	47.6	28.27	0.625	0.27	0.266			18.4	55.2	26.94	0.6325	0.28	0.2744
347	Nanong 2293xuan	III	Unknown	TaBT1-6B-Hap2	MC	Modern Cultivar	1970		20	51	43.1	0.62	0.305	0.2956			20	45.6	35.855	0.655	0.315	0.2732			19.2	45.8	42	0.6875	0.3225	0.2944
348	Liying 1	III	Unknown	TaBT1-6B-Hap3	MC	Modern Cultivar	1950		20	42	37.54	0.68	0.36	0.2724			20.2	38.6	38.78	0.6	0.31	0.294			19.25	47.25	36.08	0.63	0.325	0.298
349	Liying 5	III	ZM015113	TaBT1-6B-Hap3	MC	Modern Cultivar	1950	6	24	52	49.36	0.605	0.335	0.2848		7	27.6	55	39.72	0.653333	0.32	0.308		4	16.8	34.8	42.6	0.662	0.3285	0.3224
350	Zhongshan 9	III	Unknown	TaBT1-6B-Hap1	MC	Modern Cultivar	1960		24	56	48.72	0.66	0.36	0.3072			22.6	44.2	44.115	0.69	0.34	0.2876			21.8	63	46.52	0.726	0.355	0.2948
351	Jiulan	III	ZM010296	TaBT1-6B-Hap3	MC	Modern Cultivar	1959		22	60	38.26	0.665	0.36	0.2976			20.4	51.2	34.475	0.665	0.31	0.2656			21.2	54	37.12	0.687	0.3215	0.2724
352	Zhemai 1	III	Unknown	TaBT1-6B-Hap3	MC	Modern Cultivar	1970	5	22	52	32.6	0.675	0.355	0.262		14.6	18.8	41.4	29.87	0.613333	0.31	0.2912		15.2	18	49.2	31.38	0.676	0.298	0.2836
353	Limai 16	III	Unknown	TaBT1-6B-Hap3	MC	Modern Cultivar	1984		21	44	33.4	0.625	0.315	0.274			20.6	46.8	31.15	0.635	0.32	0.2728			19.2	52.2	27.4	0.6445	0.28	0.2836
354	Jiamai 25	III	ZM015150	TaBT1-6B-Hap2	MC	Modern Cultivar	1970		19.5	36.5	42.75	0.625	0.325	0.2868			20.4	44.2	37.2	0.715	0.325	0.2576			21	63.4	40.26	0.715	0.3375	0.2884
355	Nanzhongzao	III	ZM015197	TaBT1-6B-Hap3	MC	Modern Cultivar	1970		21.5	57	30.39	0.675	0.33	0.2816			19.6	56	26.44	0.585	0.315	0.2712					32.34	0.61	0.341	0.2836
356	Zhemai 4	III	Unknown	TaBT1-6B-Hap2	MC	Modern Cultivar	1985		21.5	46.5	44.07	0.575	0.32	0.2564			20.2	50.6	41.36	0.71	0.32	0.2808			24.4	55	38.1	0.6775	0.3125	0.2844
357	Zhexuan 78-23	III	ZM015231	TaBT1-6B-Hap2	MC	Modern Cultivar	1970		15.5	61	43.18	0.65	0.34	0.28			17.2	33.2	39.175	0.71	0.32	0.288			16.25	43	38.98	0.6835	0.335	0.3136
358	Emai 6	III	ZM010314	TaBT1-6B-Hap2	MC	Modern Cultivar	1966	3	20	56	42.48	0.65	0.36	0.2856		7	20.8	50.6	42.505	0.67	0.33	0.3148		8.8	21	49.6	41.62	0.679	0.3265	0.3132
359	Jingzhou 2	III	ZM010328	TaBT1-6B-Hap2	MC	Modern Cultivar	1965		20	48	45.48	0.675	0.35	0.3096			18	50.4	41.64	0.685	0.32	0.2788			21.8	52.5	46.06	0.73	0.345	0.302
360	Exi 84-1031	III	Unknown	TaBT1-6B-Hap2	MC	Modern Cultivar	1980		25	60	24.28	0.695	0.36	0.2844			21.6	46.6	38.23	0.725	0.32	0.2568			19.2	55.4	39.18	0.7125	0.3175	0.3036
361	Exi 652	III	Unknown	TaBT1-6B-Hap2	MC	Modern Cultivar			22	49	55.76	0.695	0.325	0.2608			23.4	48.2	49.54	0.73	0.355	0.312			21.2	60.4	54.22	0.7045	0.361	0.316
362	Enmai 4	III	ZM016244	TaBT1-6B-Hap2	MC	Modern Cultivar	1980	6	23	74	49.2	0.705	0.375	0.3184		5.6	22.8	55.4	42.955	0.696667	0.32	0.3156		12.4	19.4	65.2	48.8	0.681	0.325	0.3276
363	E 811	III	ZM016328	TaBT1-6B-Hap2	MC	Modern Cultivar	1980		10	42	50.74	0.63	0.365	0.292			20.6	41	48.79	0.76	0.345	0.2936			20.5	55.75	46.58	0.741	0.306	0.3264
364	Yimai 1	III	ZM016228	TaBT1-6B-Hap3	MC	Modern Cultivar	1958		23	72	45.2	0.73	0.345	0.2992			20.6	58.2	46.92	0.68	0.335	0.3016			20.8	61.6	45.16	0.64	0.335	0.3344
365	Yixi 102	III	Unknown	TaBT1-6B-Hap2	MC	Modern Cultivar						0.665	0.355	0.278											18.25	53.5
366	Xiangmai 8	III	ZM016513	TaBT1-6B-Hap2	MC	Modern Cultivar	1978		22	62	50.66	0.635	0.28	0.2684			21.6	50.4	46.615	0.745	0.34	0.2736			23.5	49.5	48	0.75	0.3275	0.3
367	Xiangmai 12	III	Unknown	TaBT1-6B-Hap2	MC	Modern Cultivar	1984		21	72	39.38	0.76	0.35	0.2964			21.8	41.4	36.815	0.68	0.345	0.262			22.4	68.6	36.08	0.6995	0.3135	0.2912
368	Zhongjiwan	III	ZM016527	TaBT1-6B-Hap2	MC	Modern Cultivar	1960		22	56	38.98	0.675	0.33	0.2552			23.8	57.8	33.95	0.715	0.32	0.2644			23.4	60.2	25.14	0.731	0.2865	0.2472
369	Xiang 791-2	III	ZM018068	TaBT1-6B-Hap2	MC	Modern Cultivar	1970		23	63	33.32	0.675	0.31	0.2548			0	78	31.18	0.635	0.34	0.2776			20.4	70.2	33.32	0.636	0.309	0.2748
370	Zhongana 875	III	ZM016533	TaBT1-6B-Hap1	MC	Modern Cultivar	1970		14	32	42.3	0.61	0.325	0.26			18.6	33.2	41.48	0.65	0.31	0.3088			18	34.75	41.68	0.67	0.3435	0.3044
371	Gan 162	III	Unknown	TaBT1-6B-Hap2	MC	Modern Cultivar			21	54	41.314	0.67	0.335	0.3164			23	46	35.685	0.69	0.31	0.2628			23	52.75	30.52	0.68	0.294	0.2872
372	Hechang 45	IV	Unknown	TaBT1-6B-Hap3	MC	Modern Cultivar	1950					0.655	0.32	0.2952			18	0	36.17	0.705	0.33	0.282			19.5	62	37.68	0.699	0.326	0.278
373	Shuwan 8	IV	ZM010490	TaBT1-6B-Hap2	MC	Modern Cultivar	1958	9	23	48	44.52	0.715	0.305	0.2448		10.4	22.2	43	46.67	0.73	0.34	0.3056		9	20.4	53	49.16	0.741	0.335	0.3348
374	Sichuan 51	IV	ZM010435	TaBT1-6B-Hap2	MC	Modern Cultivar	1951		22	64	45.9	0.685	0.355	0.3052			19.6	42.6	42.305	0.71	0.325	0.308			20.8	51.2	42.8	0.704	0.326	0.3148
375	Chuanmai 10	IV	ZM010442	TaBT1-6B-Hap1	MC	Modern Cultivar	1968		22	55	36.3	0.66	0.31	0.2772					36.735	0.655	0.315	0.2524			21.2	60.6	30.04	0.635	0.295	0.296
376	Chuanmai 19	IV	ZM016706	TaBT1-6B-Hap2	MC	Modern Cultivar	1977					0.655	0.33	0.2736			21.6	55.2	37.655	0.665	0.34	0.2824			18.4	56.4	36.62	0.6525	0.3275	0.2836
377	Chuanmai 22	IV	Unknown	TaBT1-6B-Hap2	MC	Modern Cultivar	1986					0.685	0.335	0.2716			21.6	45.2	43.81	0.67	0.345	0.2676			22.8	57.4	46.14	0.7025	0.36	0.3076
378	Yaanzao	IV	ZM010448	TaBT1-6B-Hap2	MC	Modern Cultivar	1962		22	68	35.68	0.68	0.305	0.3052			22.2	68.6	30.37	0.72	0.3	0.2524			18.4	58	29.98	0.676	0.301	0.2632
379	Hongai 1	IV	Unknown	TaBT1-6B-Hap3	MC	Modern Cultivar	1975		23	60	33.88	0.6	0.33	0.296			21.2	49.8	32.94	0.71	0.3	0.2576			20.75	51	22.58	0.675	0.25	0.2724
380	Xichangfanxiumai	IV	ZM010477	TaBT1-6B-Hap1	MC	Modern Cultivar	1969		20	70	43.4	0.675	0.305	0.2412			21.6	65.4	38.425	0.7	0.32	0.2868			17.4	50.6	38.66	0.7	0.325	0.3048
381	Chuanyu 12	IV	Unknown	TaBT1-6B-Hap2	MC	Modern Cultivar	1987		20	42	42.48	0.675	0.33	0.2812						0.625	0.33	0.2912			21.6	63.2	39.86	0.6425	0.3225	0.3
382	Mianyang 11	IV	ZM016788	TaBT1-6B-Hap2	MC	Modern Cultivar	1976		22	44	50.68						19.8	48	46.35	0.725	0.325	0.3044			19.4	46.4	43.98	0.7075	0.335	0.3052
383	Mianyang 26	IV	ZM023888	TaBT1-6B-Hap2	MC	Modern Cultivar	1991					0.675	0.365	0.3			30.6	65	45.625	0.73	0.355	0.2856			20.2	54.2	40.44	0.7525	0.32	0.2956
384	Chuan 83C-1001	IV	ZM016639	TaBT1-6B-Hap2	MC	Modern Cultivar	1980					0.725	0.305	0.336			22	58.4	40.73	0.71	0.355	0.2668			22.6	66	36.66	0.69	0.3375	0.296
385	Chuan 7911	IV	ZM023824	TaBT1-6B-Hap2	MC	Modern Cultivar	1970					0.71	0.31	0.25			23.2	56.8	45.72	0.72	0.35	0.2924			23.8	58.2	41.56	0.7125	0.3275	0.2856
386	Xichang 5548-9	IV	Unknown	TaBT1-6B-Hap1	MC	Modern Cultivar	1970					0.715	0.33	0.2896			23	55.6	48.4	0.725	0.345	0.294			22.6	45.6	44.66	0.72	0.355	0.3164
387	Pan 86001-3	IV	Unknown	TaBT1-6B-Hap2	MC	Modern Cultivar	1980		24	75	51.66	0.725	0.33	0.2876			20.8	67	52.065	0.775	0.385	0.2944			19.8	70	53.04	0.785	0.346	0.3064
388	Pan 88080-3-1-1	IV	Unknown	TaBT1-6B-Hap1	MC	Modern Cultivar	1980					0.78	0.36	0.3104			20.6	47.8	41.495	0.73	0.345	0.2716			21.6	63.4	39.92	0.7425	0.335	0.2872
389	Bimai 10	IV	Unknown	TaBT1-6B-Hap2	MC	Modern Cultivar	1986					0.67	0.355	0.2648			22.6	54.4	43	0.82	0.315	0.2752			18.6	49.4	43.04	0.7835	0.325	0.298
390	Bimai 13	IV	ZM023311	TaBT1-6B-Hap2	MC	Modern Cultivar	1980					0.79	0.29	0.2544			23.4	52	42.925	0.755	0.345	0.2952			21.2	58.8	45.92	0.7335	0.336	0.296
391	Bimai 26	IV	ZM023312	TaBT1-6B-Hap1	MC	Modern Cultivar	1979					0.76	0.34	0.2928		6.6	22.2	57	38.72	0.716667	0.32	0.2856		8.6	20.4	60.8
392	Xingzhuai 3	IV	ZM023324	TaBT1-6B-Hap1	MC	Modern Cultivar	1990					0.735	0.295	0.266			23	58.2	45.595	0.69	0.36	0.3172					40.84	0.7675	0.329	0.2908
393	Qianjian 28	IV	Unknown	TaBT1-6B-Hap2	MC	Modern Cultivar						0.63	0.325	0.2612			22.8	57	37.89	0.65	0.345	0.2916			21	60	39.18	0.67	0.335	0.3032
394	Guinong 10	IV	ZM023371	TaBT1-6B-Hap2	MC	Modern Cultivar	1984					0.625	0.34	0.2708		10.2	23.4	49.8	39.8	0.683333	0.32	0.306		14	16.2	49	44.28	0.69	0.33	0.334
395	Guinong Y13	IV	Unknown	TaBT1-6B-Hap2	MC	Modern Cultivar	1990					0.715	0.305	0.2796			26.2	67.6	35.335	0.665	0.35	0.2788			25.25	79	38.1	0.6725	0.327	0.284
396	Xingyingwu 3	IV	Unknown	TaBT1-6B-Hap2	MC	Modern Cultivar						0.725	0.335	0.2788			22.2	54.4	45.775	0.84	0.3	0.3068			20.6	34.4	36.62	0.776	0.274	0.3104
397	Kenguia 1	IV	ZM016918	TaBT1-6B-Hap2	MC	Modern Cultivar	1980		24	60	45.84	0.785	0.31	0.2564			23	51.8	38.45	0.735	0.32	0.2812			21.2	62	39.84	0.745	0.3225	0.298
398	Xingyi 4	IV	ZM023315	TaBT1-6B-Hap1	MC	Modern Cultivar	1990					0.725	0.355	0.298		7.2	20.5	50	48.32	0.75	0.32	0.2948		12	18.8	57.6	46.64	0.769	0.321	0.2964
399	Hemai 8052	IV	Unknown	TaBT1-6B-Hap1	MC	Modern Cultivar	1980					0.785	0.31	0.2632			22.2	53	39.985	0.75	0.32	0.2632			21.5	68.6667	36.42	0.7485	0.315	0.2792
400	Yunmai 29	IV	ZM010556	TaBT1-6B-Hap3	MC	Modern Cultivar	1972		21	62	42.86	0.63	0.335	0.2816			25.2	59.6	40.95	0.7	0.36	0.2976			23.6667	49.6667	35.64	0.691	0.3475	0.29392
401	Yunmai 33	IV	ZM016964	TaBT1-6B-Hap1	MC	Modern Cultivar	1982		18	44	41.56	0.65	0.345	0.3104			19.2	41.6	42.82						19.6	47.75	42.88	0.765	0.3125	0.2972
402	Yunmai 34	IV	ZM016965	TaBT1-6B-Hap2	MC	Modern Cultivar	1983	3	17	45	41.9	0.745	0.325	0.3016		6.4	18.8	36.8		0.686667	0.32	0.32		7.4	21.6	57.6	46.2	0.68	0.34	0.3268
403	Fengmai 11	IV	ZM010564	TaBT1-6B-Hap1	MC	Modern Cultivar	1960	9	24	72	45.74	0.715	0.305	0.2696		5.8	22.6	47.6	45.775	0.69	0.33	0.2908		7.8	23.4	61.8	42.24	0.71	0.336	0.3036
404	Jingmai 2	IV	Unknown	TaBT1-6B-Hap1	MC	Modern Cultivar	1987		19	57	42.98	0.705	0.385	0.3224			24.6	60.8	37.47	0.745	0.325	0.26			21.6	64.4	36.96	0.7575	0.325	0.3288
405	Pu 170	IV	ZM017010	TaBT1-6B-Hap1	MC	Modern Cultivar	1970		19	48	44	0.77	0.34	0.2828			21.8	50.6	44.17	0.7	0.34	0.286			20.4	51.4	36.94	0.649	0.3	0.2908
406	Dian 8613	IV	Unknown	TaBT1-6B-Hap1	MC	Modern Cultivar	1980		23	60	50.06						24.8	48.6	47.275	0.745	0.33	0.2812			22.2	58	42.46	0.7625	0.3225	0.316
407	Kangxiu 10	V	ZM010352	TaBT1-6B-Hap1	MC	Modern Cultivar	1966	2	20	50	38.86	0.715	0.355	0.3468		4.6	19.2	49.2	34.86	0.626667	0.33	0.318		11	19	51.6	41.06	0.725	0.29	0.3236
408	Dixiuzao	V	ZM010368	TaBT1-6B-Hap1	MC	Modern Cultivar	1965	5	25	52	48.3					5.6	22.6	68.6	47.725	0.68	0.33	0.3216		8.8	21.6	70.25	47.7	0.7005	0.341	0.3104
409	Jinmai 2148	V	ZM010375	TaBT1-6B-Hap1	MC	Modern Cultivar	1973	7	21	44	46.66	0.68	0.345	0.3128		8.8	23.2	59.2	41.305	0.703333	0.33	0.2948		15	21.75	52.75	39.34	0.74	0.31	0.304
410	Longxi 35	V	ZM010390	TaBT1-6B-Hap1	MC	Modern Cultivar	1977		24	46	46.98	0.66	0.33	0.2868			24	53.2	40.63	0.705	0.285	0.2884			21.75	48	44.1	0.7725	0.331	0.3112
411	Fufan 904	V	ZM015564	TaBT1-6B-Hap2	MC	Modern Cultivar	1984		21	52	33.31	0.72	0.355	0.2992											20.4	56.6	34.06	0.6075	0.285	0.2864
412	Yueshan	V	ZM010419	TaBT1-6B-Hap3	MC	Modern Cultivar					37.78	0.615	0.33	0.2732					37.095	0.725	0.33	0.2884					30.4	0.6925	0.305	0.286
413	Taizhongxuan 2	V	ZM015504	TaBT1-6B-Hap1	MC	Modern Cultivar	1983					0.645	0.37	0.2924			20.8	43	37.325	0.68	0.32	0.2732			22	76.6	31.56	0.635	0.2875	0.2816
414	Taizhong 23	V	ZM013082	TaBT1-6B-Hap1	MC	Modern Cultivar	1945	3	19	44	37.32	0.655	0.31	0.2648		5.2	20.8	39.6	33.715	0.63	0.29	0.2884		6.75	19.25	42.3333	37.98	0.71	0.3245	0.3052
415	Dongnong 101	VI	ZM009732	TaBT1-6B-Hap2	MC	Modern Cultivar	1953	9	20	34	30.14					10.4	17.8	29.6	29.02	0.573333	0.3	0.278		32	19.8	51	31.86	0.5875	0.314	0.2848
416	Hezuo 3	VI	ZM009682	TaBT1-6B-Hap2	MC	Modern Cultivar	1950		17	32	39.8	0.56	0.31	0.2648			19.8	41.4	36.535	0.62	0.315	0.2924			22	50.5	42.1	0.6695	0.3185	0.3012
417	Hei 78-1259	VI	ZM014764	TaBT1-6B-Hap2	MC	Modern Cultivar	1970		25	74	43.45	0.615	0.355	0.2984			26.8	64.4	37	0.7	0.325	0.3088			25.2	63.6	44.02	0.6775	0.341	0.3052
418	Heifu 84S1378	VI	Unknown	TaBT1-6B-Hap3	MC	Modern Cultivar	1980		16	54	40.42	0.645	0.325	0.2984			22.2	60.4	37.32	0.655	0.32	0.2864			22.6	52.5	42.88	0.665	0.305	0.3036
419	Jia 6268A-549	VI	ZM014721	TaBT1-6B-Hap2	MC	Modern Cultivar	1960		25	60	35.86	0.63	0.35	0.2888			24.2	51.2	31.535	0.645	0.34	0.2828			23	37.4	38.08	0.675	0.344	0.3052
420	Jia 84-S437	VI	Unknown	TaBT1-6B-Hap1	MC	Modern Cultivar	1980		26	64	40.8	0.59	0.33	0.3064			22.6	43.4	35.61	0.655	0.31	0.2884			21.6	43.8	42	0.686	0.335	0.314
421	Kefeng 3	VI	ZM014679	TaBT1-6B-Hap1	MC	Modern Cultivar	1976	8	24	64	36.2	0.635	0.34	0.3156		6.6	24.4	45.6	33.6	0.603333	0.31	0.2808		11.2	23.8	60.6	36.46	0.6525	0.32	0.2976
422	Kelao 4	VI	ZM014682	TaBT1-6B-Hap1	MC	Modern Cultivar	1970	6	23	54	39.24	0.595	0.32	0.2544		6.2	19.8	46	34.57	0.65	0.28	0.2884		18	21	64.2	38.6	0.6605	0.3075	0.2884
423	Kequn	VI	ZM009718	TaBT1-6B-Hap3	MC	Modern Cultivar	1963		23	45	38.59	0.62	0.295	0.294			24.8	46.4	35.925	0.66	0.335	0.2864			25.4	59.4	39.06	0.6475	0.3335	0.2932
424	Kenbei 1	VI	ZM014758	TaBT1-6B-Hap1	MC	Modern Cultivar	1970		22.5	59	51.73	0.61	0.36	0.292			24.6	52.4	45.945	0.71	0.36	0.2904			20.5	72	50.08	0.73	0.36	0.318
425	Kenda 1	VI	Unknown	TaBT1-6B-Hap1	MC	Modern Cultivar	1970		22.5	54	43.19	0.675	0.345	0.2872			22.2	48.8	39.675	0.775	0.33	0.2948			24.6	62.4	15.78	0.71	0.3	0.2988
426	Kenhong 15	VI	ZM024033	TaBT1-6B-Hap1	MC	Modern Cultivar	1995		23	64	41.9	0.66	0.33	0.2748			22.2	54.2	41.165						21.25	69.5	44.64	0.7725	0.325	0.3032
427	Long 79-9468	VI	Unknown	TaBT1-6B-Hap1	MC	Modern Cultivar	1970		24	50	38.46	0.675	0.33	0.2928					38.905	0.71	0.335	0.2868			21.4	46	33.28	0.685	0.295	0.2832
428	Longfumai 2	VI	Unknown	TaBT1-6B-Hap1	MC	Modern Cultivar	1980		17.5	42	40.23	0.66	0.325	0.2704			19.4	44.8	41.055	0.68	0.325	0.2928			18	49.4	40.08	0.72	0.3225	0.2992
429	Longmai 18	VI	ZM024048	TaBT1-6B-Hap2	MC	Modern Cultivar	1987		28	56	35.98	0.705	0.34	0.3052			25.6	57.8	34.88	0.71	0.315	0.2676			23	64.8	33.92	0.6925	0.2825	0.2816
430	Longmai 19	VI	ZM021989	TaBT1-6B-Hap2	MC	Modern Cultivar	1987		19	46	39.38	0.7	0.305	0.2596			20.8	39.4	35.475	0.71	0.325	0.27			22.2	70.2	41.44	0.735	0.3275	0.3108
431	Xinkehan 9	VI	ZM022178	TaBT1-6B-Hap2	MC	Modern Cultivar	1980	9	22.5	47	43.94	0.705	0.35	0.2768		6.6	21.8	52	42.67	0.736667	0.32	0.2872		13	21.8	51.6	44.96	0.752	0.33	0.3132
432	Xinshuguang 1	VI	ZM009657	TaBT1-6B-Hap1	MC	Modern Cultivar	1966	11	22.5	53	49.56	0.695	0.315	0.264		7	20	53.2	39.235	0.7	0.33	0.3172		11.6667	19	53	52.84	0.7405	0.356	0.3364
433	Xinshuguang 6	VI	ZM009662	TaBT1-6B-Hap1	MC	Modern Cultivar	1967	11	24	61	43.16	0.685	0.305	0.2932		9.8	22.6	44	41.02	0.68	0.34	0.312		13.4	17	46.6	42.44	0.6945	0.329	0.3056
434	Jichun 1016	VI	ZM021929	TaBT1-6B-Hap1	MC	Modern Cultivar	1980	4	21.5	40.5	41.61	0.68	0.33	0.292		5	23.6	44.6	42.715	0.696667	0.34	0.302		7.2	21.4	59.2	42.8	0.682	0.319	0.29
435	Xiaobingmai 33	VI	ZM021954	TaBT1-6B-Hap1	MC	Modern Cultivar	1994		20.5	51	43.24	0.655	0.305	0.298			22.2	45	46.35	0.765	0.33	0.2804			20.2	59.4	45.46	0.7475	0.325	0.2784
436	Jinghong 5	VII	ZM008934	TaBT1-6B-Hap1	MC	Modern Cultivar	1967	3	19	54	47.8	0.735	0.315	0.2992		3.4	19.8	48	46.36					6.2	20	48.4	53.58	0.7785	0.3505	0.3092
437	Pinchun 14	VII	ZM021346	TaBT1-6B-Hap2	MC	Modern Cultivar	1985		22	5	57.34						20.6	58.6	49.61	0.785	0.36	0.3192			17.4	45.5	59.04	0.775	0.3635	0.3152
438	Jiba 7529	VII	Unknown	TaBT1-6B-Hap1	MC	Modern Cultivar	1975		16	4	38.44	0.76	0.36	0.3324			22	54	41.835	0.72	0.34	0.2856			18	49.6	40.6	0.694	0.3245	0.3012
439	Jichun 8055-1	VII	Unknown	TaBT1-6B-Hap2	MC	Modern Cultivar	1980		20	44	35.7	0.64	0.325	0.2776											26	50.6	28.24	0.7535	0.2745	0.2828
440	Yanbei 8	VII	ZM014458	TaBT1-6B-Hap2	MC	Modern Cultivar	1979		17	56	34.82	0.72	0.32	0.2828			21.2	44.4	28.19	0.64	0.32	0.2788			21.25	68.25	32.7	0.676	0.3085	0.2768
441	Jinchun 3	VII	ZM014440	TaBT1-6B-Hap2	MC	Modern Cultivar	1975	7	18	50	44.16	0.615	0.305	0.2744		6.6	21.2	44.8	35.585	0.63	0.32	0.282		5.4	20.4	53.2	44.06	0.646	0.315	0.2888
442	Lianglaiyoubaipixiaomai	VII	ZM009771	TaBT1-6B-Hap2	MC	Modern Cultivar	1950	15	23	43	34.92	0.61	0.33	0.294										23.3333	18	31	37.54	0.6805	0.319	0.2968
443	Bihongsui	VII	ZM009772	TaBT1-6B-Hap2	MC	Modern Cultivar	1959	9	26	54	31.38	0.645	0.305	0.2776					23.3	0.633333	0.27	0.2672		15.8	23.4	48.4	33.48	0.6845	0.3025	0.2992
444	Neimai 11	VII	ZM017834	TaBT1-6B-Hap2	MC	Modern Cultivar	1978	3	19	72	47.22	0.67	0.295	0.2628		14.5	24	40	28.83	0.59	0.31	0.29		6.8	15.8	38.75	46.74	0.693	0.3325	0.322
445	Ganmai 6	VIII	ZM009801	TaBT1-6B-Hap2	MC	Modern Cultivar	1958		24	55	37.76	0.69	0.335	0.2696											23	67.6	31.44	0.6325	0.321	0.3012
446	Ganmai 8	VIII	ZM009803	TaBT1-6B-Hap2	MC	Modern Cultivar	1964	5	22	62	49.33	0.61	0.33	0.2824		6	22.4	58.2	44.485	0.72	0.32	0.3088		12.25	20.25	73.5	47.72	0.72	0.355	0.3184
447	Longchun 7	VIII	ZM009825	TaBT1-6B-Hap2	MC	Modern Cultivar	1974		19	5	45.14	0.705	0.345	0.3044			19.2	38.8	39.51	0.745	0.33	0.2792			20.5	59.25	45.92	0.735	0.34	0.3144
448	Dingxi 24	VIII	ZM009893	TaBT1-6B-Hap3	MC	Modern Cultivar	1969	7	20	48	43.24	0.69	0.35	0.3016		19.2	21.8	48.8	31.225	0.656667	0.29	0.2884		14.75	21.2	65.6	35.94	0.71	0.325	0.3156
449	Linnong 12	VIII	ZM009909	TaBT1-6B-Hap1	MC	Modern Cultivar	1976		25	61.5	44.13	0.71	0.31	0.2964			20.8	57.2	35.66	0.665	0.36	0.3016			21.6667	54.6667	44.56	0.76	0.3575	0.3016
450	Jinmai 4	VIII	ZM009972	TaBT1-6B-Hap2	MC	Modern Cultivar	1971	7	22	24	52.58	0.745	0.345	0.3024		23.2	20.4	37.2	43	0.73	0.33	0.3168		14	17.6	44.2	47.96	0.765	0.2965	0.3368
451	Wudu 5	VIII	ZM009987	TaBT1-6B-Hap2	MC	Modern Cultivar	1971					0.76	0.34	0.3316			21.3333	48.6667	17.975	0.695	0.275	0.2668			21.6	63.6	38.24	0.701	0.3325	0.2912
452	Longdong 1	VIII	Unknown	TaBT1-6B-Hap1	MC	Modern Cultivar	1994		20	56	35.4	0.745	0.325	0.286			17.6	36.4	21.475	0.63	0.27	0.2756			19.8	45	34.02	0.625	0.306	0.314
453	Xifeng 9	VIII	ZM010002	TaBT1-6B-Hap1	MC	Modern Cultivar	1971		20	38	42.89	0.68	0.32	0.2652			19	39.6	39.015	0.67	0.32	0.302			20.2	39.8	39.9	0.7	0.33	0.2972
454	Xifeng 10	VIII	ZM010003	TaBT1-6B-Hap1	MC	Modern Cultivar	1971		20	53	40.55	0.67	0.33	0.292			17.6	46.8	34.45	0.635	0.325	0.288			20.6	45.8	38.8	0.6425	0.345	0.2932
455	Qingfeng 1	VIII	ZM010038	TaBT1-6B-Hap2	MC	Modern Cultivar	1977		18.5	54	34.69	0.625	0.33	0.2916			18.4	36	32.68	0.655	0.335	0.294			18.75	47.5	30.18	0.664	0.3025	0.2824
456	Zhangchun 9	VIII	ZM010069	TaBT1-6B-Hap2	MC	Modern Cultivar	1975		23.5	68	48.03	0.605	0.34	0.2856			19.2	45.6	45.605	0.68	0.375	0.3156			22.2	58.8	39.36	0.6475	0.32	0.2748
457	Ganmai 46	VIII	ZM017295	TaBT1-6B-Hap2	MC	Modern Cultivar	1960		18	55	41.58	0.705	0.4	0.3048			20	50.4	37.175	0.69	0.335	0.284			22	69	38.68	0.686	0.3225	0.294
458	Huining 5	VIII	ZM017311	TaBT1-6B-Hap3	MC	Modern Cultivar	1970		21	24	34.72	0.675	0.315	0.2884			20.8	47.2	31.295	0.68	0.31	0.262			20.2	42	42.98	0.7	0.32	0.28
459	Huining 10	VIII	ZM017313	TaBT1-6B-Hap3	MC	Modern Cultivar	1970	6	20	40	47.54	0.675	0.305	0.2624		18.2	24.4	45.4	36.475	0.683333	0.31	0.2896		14.8	22.6	56.2	45.22	0.71	0.345	0.3052
460	Wuchun 1	VIII	ZM017328	TaBT1-6B-Hap1	MC	Modern Cultivar	1979		21.5	75	47.62	0.735	0.33	0.3064			19	53.2	32.96	0.645	0.365	0.2844			22.5	69	40.82	0.6825	0.3575	0.316
461	Jinmai 303	VIII	ZM017331	TaBT1-6B-Hap2	MC	Modern Cultivar	1973		20	59.5	47.48	0.64	0.375	0.308			23.8	49.4	37.71	0.68	0.34	0.3004			24	53.2	44.78	0.675	0.3275	0.3172
462	Gan Tal21-10-2	VIII	Unknown	TaBT1-6B-Hap1	MC	Modern Cultivar	1980					0.66	0.36	0.3212			21.8	65.6	40.555	0.66	0.335	0.2984			20.4	55	48.44	0.7075	0.36	0.3392
463	Gan 8221-1-1	VIII	Unknown	TaBT1-6B-Hap1	MC	Modern Cultivar	1980		20	56	44	0.7	0.33	0.3268			17.2	40.6							18	46.3333	46.02	0.695	0.3475	0.314
464	Gan 8358-2	VIII	Unknown	TaBT1-6B-Hap1	MC	Modern Cultivar	1980		27	55	39.16	0.685	0.36	0.2984			19.2	46.8	42.215	0.655	0.33	0.276			22	49.6667	34.7	0.66	0.336	0.3008
465	Hongtu	VIII	ZM009793	TaBT1-6B-Hap2	MC	Modern Cultivar	1968		20	47	48.02	0.64	0.35	0.2764			18.6	50	46.61	0.675	0.35	0.3072			15	51	49	0.66	0.355	0.3196
466	Ningchun 4	VIII	ZM017424	TaBT1-6B-Hap2	MC	Modern Cultivar	1976	5	23	74	48.88	0.655	0.36	0.3188		6.6	20.8	58.6	42.635	0.656667	0.35	0.3192		17.2	20.8	50.8	42.9	0.686	0.3705	0.3248
467	Shi 886	VIII	ZM023678	TaBT1-6B-Hap2	MC	Modern Cultivar	1980		23	72	35.18	0.655	0.34	0.3012			21.6	45	48.35	0.72	0.355	0.3008			19	62	29.54	0.67	0.3075	0.2708
468	Ning 87N2801	VIII	Unknown	TaBT1-6B-Hap1	MC	Modern Cultivar	1980		17	42	54.64	0.615	0.32	0.2596			21.6	50.2	52.92	0.76	0.36	0.3176			19	43.25	43.08	0.735	0.3125	0.3068
469	Jian 72	VIII	Unknown	TaBT1-6B-Hap1	MC	Modern Cultivar			28	72	48.48	0.725	0.355	0.306			26.6	50.4	46.74	0.735	0.35	0.2984			21.8	60.6667	40.44	0.734	0.309	0.2976
470	Xiangnong 3	VIII	Unknown	TaBT1-6B-Hap3	MC	Modern Cultivar	1965		23	48	42.46	0.715	0.365	0.2928					29.295	0.735	0.27	0.2784			22.25	36.5	36.6	0.7325	0.296	0.29
471	Gaoyuan 506	VIII	ZM010116	TaBT1-6B-Hap2	MC	Modern Cultivar	1971	8	26	50	41.68	0.675	0.335	0.2916		8.2	21	49	30.825	0.666667	0.33	0.296		13.4	20.6	64.2	43.86	0.71	0.336	0.3092
472	Huzhuhong	VIII	ZM017354	TaBT1-6B-Hap1	MC	Modern Cultivar	1964	10	23	62	33.5	0.635	0.325	0.258		15	21	56.6	32.215	0.62	0.3	0.2804		14.4	20.4	63.8	36.04	0.65	0.31	0.272
473	Qingchun 25	VIII	ZM017380	TaBT1-6B-Hap1	MC	Modern Cultivar	1972		17	43	56.44	0.71	0.36	0.324			19.4	37.6	47.71	0.705	0.34	0.3028			20.5	45	47.94	0.72	0.34	0.3248
474	Qingchun 28	VIII	ZM017383	TaBT1-6B-Hap1	MC	Modern Cultivar	1970	6	21	70	46.98	0.72	0.345	0.272		4.4	26	72.4	45.41	0.723333	0.36	0.2988		5.4	25.4	66.2	43.26	0.7255	0.339	0.2972
475	Gaoyuan 338	VIII	Unknown	TaBT1-6B-Hap2	MC	Modern Cultivar	1976		20	49	48.66	0.76	0.33	0.2956			21.4	51.2	40.25	0.785	0.345	0.2932			20.4	58.8	47.02	0.77	0.3175	0.3172
476	Gaoyuan 602	VIII	Unknown	TaBT1-6B-Hap1	MC	Modern Cultivar	1982					0.61	0.325	0.3			25.6	57	44.215	0.73	0.355	0.3			23.25	64.75	42.08	0.71	0.315	0.2952
477	Zangdong 4	IX	ZM010580	TaBT1-6B-Hap2	MC	Modern Cultivar	1973	10	22	52	40.76	0.695	0.33	0.2876		16.6	22	72.4	34.155	0.693333	0.32	0.2956		10	22.4	66	34.96	0.7335	0.296	0.2992
478	Rikaze 8	IX	ZM010589	TaBT1-6B-Hap1	MC	Modern Cultivar	1965	8	23	60	42.26	0.635	0.36	0.2992		7	20.4	45.4	42.685	0.63	0.35	0.306		7	21.2	55.2	43.46	0.6795	0.333	0.3004
479	Rikaze 54	IX	ZM010591	TaBT1-6B-Hap2	MC	Modern Cultivar	1970	8	23	62	40.98	0.695	0.345	0.2868		12	24.5	52	32.65	0.68	0.29	0.2984		10.75	21.25	52.75	32.82	0.7195	0.3075	0.3016
480	Xindong 2	X	ZM010146	TaBT1-6B-Hap1	MC	Modern Cultivar	1966	9	24	48	39.2	0.6	0.335	0.306		10.4	22.6	52	37.045	0.64	0.33	0.304		12.6	21	55.4	33.74	0.6495	0.3075	0.2716
481	Changdong 5	X	Unknown	TaBT1-6B-Hap1	MC	Modern Cultivar	1982					0.7	0.32	0.2804			23.8	43.4	36.68	0.685	0.325	0.2944			23.2	48.4	38.24	0.7025	0.2975	0.2892
482	Kashi 1	X	Unknown	TaBT1-6B-Hap3	MC	Modern Cultivar	1970					0.66	0.305	0.2616										17.2	24.6	63.6	34.62	0.6775	0.331	0.2772
483	Kashibaipi	X	ZM010128	TaBT1-6B-Hap2	MC	Modern Cultivar	1952	18	23	58	42.92	0.72	0.345	0.2828		21.2	22	41.4	33.8	0.73	0.3	0.2844		15.25	21.75	55.5	42.24	0.736	0.3315	0.288
484	Tuokexun 1	X	ZM010136	TaBT1-6B-Hap2	MC	Modern Cultivar	1966	5	21.5	57	42.49	0.645	0.345	0.3004		8.6	21.8	44.4	37.19	0.666667	0.3	0.3028		16.2	21.4	40.4	38.88	0.6735	0.3075	0.3032
485	0	X	ZM017438	TaBT1-6B-Hap2	MC	Modern Cultivar			20	60	40.66	0.675	0.335	0.2804			21	37.8	30.065	0.63	0.3	0.2588			21.8	57.2	37.04	0.6875	0.3225	0.2768
486	Xinchun 2	X	Unknown	TaBT1-6B-Hap1	MC	Modern Cultivar	1984		22	54	56.2	0.785	0.375	0.2812			23	53.8	49.235	0.785	0.36	0.2664			23.2	73.8	46.4	0.7725	0.3475	0.2816
487	Jiudong 2	X	Unknown	TaBT1-6B-Hap2	MC	Modern Cultivar	1983					0.695	0.31	0.2316			23.6	51.8	38.42	0.66	0.335	0.2924			22.25	51	34.28	0.705	0.32	0.2808
488	Yinong 8	X	Unknown	TaBT1-6B-Hap1	MC	Modern Cultivar	1974		22	70	44.72	0.64	0.36	0.2816			22.2	47.6	39.425	0.64	0.325	0.2844			22.4	67	35.66	0.616	0.3235	0.3168
a I, Northern winter wheat region; II, Yellow and Huai River valley winter wheat region; III, low and middle Yangtze River valley winter wheat region; IV, Southwestern winter wheat region; V, Southern winter wheat region; VI, Northeastern spring wheat region; VII, Northern spring wheat region; VIII, Northwestern spring wheat region; IX, Qinghai-Tibet spring-winter wheat region; X, Xinjiang winter…
b MCC, mine-core cultivars; MC, modern cultivars.
c 2002LY, Luoyang (2002); 2005LY, Luoyang (2005); 2010SY, Shunyi (2010).
d ETN, Effective tiller number; SN, Spikelet number per spike; GN, grain number per spike; TKW, thousand kernel weight (g); KL, kernel length (mm); KW, kernel width (mm); KT, kernel thickness (mm).

## Sheet: Table S2
Table S2 Thousand kernel weight data for introgression lines derived from Fumai/Handan 6172 (BC3F7).
Number	Haplotype of TaBT1-6B	TKW
FH-1	TaBT1-6B-Hap1	54.828
FH-2	TaBT1-6B-Hap1	47.106
FH-3	TaBT1-6B-Hap1	47.792
FH-4	TaBT1-6B-Hap1	47.959
FH-5	TaBT1-6B-Hap1	48.027
FH-6	TaBT1-6B-Hap1	48.047
FH-7	TaBT1-6B-Hap1	55.862
FH-8	TaBT1-6B-Hap1	48.408
FH-9	TaBT1-6B-Hap1	48.68
FH-10	TaBT1-6B-Hap1	48.796
FH-11	TaBT1-6B-Hap1	48.858
FH-12	TaBT1-6B-Hap1	48.931
FH-13	TaBT1-6B-Hap1	48.958
FH-14	TaBT1-6B-Hap1	48.961
FH-15	TaBT1-6B-Hap1	48.986
FH-16	TaBT1-6B-Hap1	49.011
FH-17	TaBT1-6B-Hap1	49.207
FH-18	TaBT1-6B-Hap1	49.234
FH-19	TaBT1-6B-Hap1	49.25
FH-20	TaBT1-6B-Hap1	49.282
FH-21	TaBT1-6B-Hap1	49.316
FH-22	TaBT1-6B-Hap1	49.514
FH-23	TaBT1-6B-Hap1	49.643
FH-24	TaBT1-6B-Hap1	49.884
FH-25	TaBT1-6B-Hap1	50.045
FH-26	TaBT1-6B-Hap1	50.405
FH-27	TaBT1-6B-Hap1	50.567
FH-28	TaBT1-6B-Hap1	50.601
FH-29	TaBT1-6B-Hap1	50.688
FH-30	TaBT1-6B-Hap1	50.691
FH-31	TaBT1-6B-Hap1	50.742
FH-32	TaBT1-6B-Hap1	50.76
FH-33	TaBT1-6B-Hap1	50.914
FH-34	TaBT1-6B-Hap1	51.056
FH-35	TaBT1-6B-Hap1	51.19
FH-36	TaBT1-6B-Hap1	51.559
FH-37	TaBT1-6B-Hap1	51.571
FH-38	TaBT1-6B-Hap1	51.642
FH-39	TaBT1-6B-Hap1	51.647
FH-40	TaBT1-6B-Hap1	51.703
FH-41	TaBT1-6B-Hap1	52.107
FH-42	TaBT1-6B-Hap1	53.083
FH-43	TaBT1-6B-Hap1	53.246
FH-44	TaBT1-6B-Hap1	53.482
FH-45	TaBT1-6B-Hap1	53.669
FH-46	TaBT1-6B-Hap1	53.756
FH-47	TaBT1-6B-Hap1	54.623
FH-48	TaBT1-6B-Hap1	54.776
FH-49	TaBT1-6B-Hap3	33.871
FH-50	TaBT1-6B-Hap3	38.819
FH-51	TaBT1-6B-Hap3	39.953
FH-52	TaBT1-6B-Hap3	40.11
FH-53	TaBT1-6B-Hap3	40.862
FH-54	TaBT1-6B-Hap3	41.982
FH-55	TaBT1-6B-Hap3	42.301
FH-56	TaBT1-6B-Hap3	42.593
FH-57	TaBT1-6B-Hap3	42.645
FH-58	TaBT1-6B-Hap3	42.825
FH-59	TaBT1-6B-Hap3	43.091
FH-60	TaBT1-6B-Hap3	43.253
FH-61	TaBT1-6B-Hap3	43.556
FH-62	TaBT1-6B-Hap3	43.628
FH-63	TaBT1-6B-Hap3	43.703
FH-64	TaBT1-6B-Hap3	43.936
FH-65	TaBT1-6B-Hap3	44.464
FH-66	TaBT1-6B-Hap3	44.59
FH-67	TaBT1-6B-Hap3	44.606
FH-68	TaBT1-6B-Hap3	44.952
FH-69	TaBT1-6B-Hap3	45.516
FH-70	TaBT1-6B-Hap3	45.545
FH-71	TaBT1-6B-Hap3	45.599
FH-72	TaBT1-6B-Hap3	45.867
FH-73	TaBT1-6B-Hap3	45.934
FH-74	TaBT1-6B-Hap3	45.935
FH-75	TaBT1-6B-Hap3	46.153
FH-76	TaBT1-6B-Hap3	46.183
FH-77	TaBT1-6B-Hap3	46.322
FH-78	TaBT1-6B-Hap3	46.386
FH-79	TaBT1-6B-Hap3	46.499
FH-80	TaBT1-6B-Hap3	47.111
FH-81	TaBT1-6B-Hap3	47.842
FH-82	TaBT1-6B-Hap3	47.916
FH-83	TaBT1-6B-Hap3	48.7
FH-84	TaBT1-6B-Hap3	48.825
FH-85	TaBT1-6B-Hap3	49.026
FH-86	TaBT1-6B-Hap3	49.136
FH-87	TaBT1-6B-Hap3	49.258
FH-88	TaBT1-6B-Hap3	49.645
FH-89	TaBT1-6B-Hap3	49.832
FH-90	TaBT1-6B-Hap3	50.044
FH-91	TaBT1-6B-Hap3	50.162
FH-92	TaBT1-6B-Hap3	50.238
FH-93	TaBT1-6B-Hap3	50.787
FH: BC3F7 population derived from Fumai/Handan 6172; TKW: Thousand kernel weight

## Sheet: Table S3
Table S3 Fifteen common wheat cultivars used for expression analysis among TaBT1-6B haplotypes.
Number	Cultivar	Haplotype of TaBT1-6B
1	Chinese Spring	TaBT1-6B-Hap3
2	Hongjinmai	TaBT1-6B-Hap3
3	Dingxi 24	TaBT1-6B-Hap3
4	Baidongmai	TaBT1-6B-Hap3
5	Mingxian 169	TaBT1-6B-Hap3
6	Jinghong 5	TaBT1-6B-Hap1
7	Zijiehong	TaBT1-6B-Hap1
8	Kelao 4	TaBT1-6B-Hap1
9	Funo	TaBT1-6B-Hap1
10	Rikaze 8	TaBT1-6B-Hap1
11	Guangtou	TaBT1-6B-Hap2
12	Zhongyou 9507	TaBT1-6B-Hap2
13	Sanyuehuang	TaBT1-6B-Hap2
14	Hongjinbaoyin	TaBT1-6B-Hap2
15	Tuokexun 1	TaBT1-6B-Hap2

## Sheet: Table S4
Table S4 Progenitor accessions used in this study.
Number	Regester Number	Species	Genome
1	UR200	T. urartu	AA
2	UR201	T. urartu	AA
3	UR206	T. urartu	AA
4	UR208	T. urartu	AA
5	UR209	T. urartu	AA
6	BO1	T. boeoticum Bioss.	AA
7	BO5	T. boeoticum Bioss.	AA
8	BO8	T. boeoticum Bioss.	AA
9	BO9	T. boeoticum Bioss.	AA
10	BO103	T. boeoticum Bioss.	AA
11	BO104	T. boeoticum Bioss.	AA
12	BO105	T. boeoticum Bioss.	AA
13	MO2	T. monococcum L.	AA
14	Pi39	T. monococcum L.	AA
15	MDR001	T. monococcum L.	AA
16	ID27	T. monococcum L.	AA
17	104006	T. monococcum L.	AA
18	Y2018	Ae. Speltoides Tausch.	SS
19	Y2021	Ae. Speltoides Tausch.	SS
20	Y2042	Ae. Speltoides Tausch.	SS
21	Y2046	Ae. Speltoides Tausch.	SS
22	Y2049	Ae. Speltoides Tausch.	SS
23	Y2142	Ae. longissima Schw. Et Musch.	SS
24	Y2145	Ae. longissima Schw. Et Musch.	SS
25	Y427	Ae. longissima Schw. Et Musch.	SS
26	Y430	Ae. longissima Schw. Et Musch.	SS
27	Y431	Ae. longissima Schw. Et Musch.	SS
28	Y432	Ae. longissima Schw. Et Musch.	SS
29	Y434	Ae. longissima Schw. Et Musch.	SS
30	Y435	Ae. longissima Schw. Et Musch.	SS
31	Y2262	Ae. tauschii	DD
32	Y2263	Ae. tauschii	DD
33	Y2265	Ae. tauschii	DD
34	Y2266	Ae. tauschii	DD
35	Y2269	Ae. tauschii	DD
36	Y2271	Ae. tauschii	DD
37	Y2272	Ae. tauschii	DD
38	Y2279	Ae. tauschii	DD
39	Y2280	Ae. tauschii	DD
40	Y2281	Ae. tauschii	DD
41	Ae35	Ae. tauschii	DD
42	Y126	Ae. tauschii	DD
43	Y168	Ae. tauschii	DD
44	Y204	Ae. tauschii	DD
45	Y220	Ae. tauschii	DD
46	Y221	Ae. tauschii	DD
47	Y222	Ae. tauschii	DD
48	Y223	Ae. tauschii	DD
49	Y225	Ae. tauschii	DD
50	DS2	T. dicoccoides Koern.	AABB
51	DS4	T. dicoccoides Koern.	AABB
52	DS5	T. dicoccoides Koern.	AABB
53	DM12	T. dicoccum L.	AABB
54	DM23	T. dicoccum L.	AABB
55	DM46	T. dicoccum L.	AABB
56	DM135	T. dicoccum L.	AABB
57	DR3	T. durum Desf.	AABB
58	DR53	T. durum Desf.	AABB
59	DR146	T. durum Desf.	AABB
60	DR148	T. durum Desf.	AABB
61	DR305	T. durum Desf.	AABB
62	DR492	T. durum Desf.	AABB
63	TG23	T. turgidm L.	AABB
64	TG27	T. turgidm L.	AABB
65	TG29	T. turgidm L.	AABB
66	TG33	T. turgidm L.	AABB
67	TG39	T. turgidm L.	AABB

## Sheet: Table S5
Table S5 Accessions of common wheat from five non-Chinese major wheat production regions.
Number	Cultivar	GRIN Accession ID	Origin	Register Time	Country	TaBT1-6B
1	BRILLANT		Europe	1976	Austria	TaBT1-6B-Hap1
2	CHRISTIAN		Europe		Austria	TaBT1-6B-Hap1
3	DUCK		Europe	1985	Austria	TaBT1-6B-Hap1
4	ERLA KOLBEN		Europe	1961	Austria	TaBT1-6B-Hap1
5	FERDINAND		Europe	1982	Austria	TaBT1-6B-Hap1
6	HARRACH6111		Europe		Austria	TaBT1-6B-Hap1
7	HARRACH-6112		Europe	1978	Austria	TaBT1-6B-Hap1
8	LENTIA		Europe	1973	Austria	TaBT1-6B-Hap2
9	MULTIBRAUN		Europe	1964	Austria	TaBT1-6B-Hap1
10	NEUHOF 1		Europe	1969	Austria	TaBT1-6B-Hap1
11	OENUS		Europe	1977	Austria	TaBT1-6B-Hap1
12	PRIMUS		Europe	1978	Austria	TaBT1-6B-Hap2
13	PROBSTDORFER ACCORD		Europe	1967	Austria	TaBT1-6B-Hap1
14	PROBSTDORFER MARTIN		Europe	1982	Austria	TaBT1-6B-Hap1
15	PROBSTDORFER PERLO		Europe	1978	Austria	TaBT1-6B-Hap1
16	PROBSTDORFER POKAL		Europe		Austria	TaBT1-6B-Hap1
17	PROTECTOR		Europe	1974	Austria	TaBT1-6B-Hap2
18	RINNER WINTERWEISEN		Europe	1972	Austria	TaBT1-6B-Hap1
19	STABIL		Europe	1963	Austria	TaBT1-6B-Hap1
20	SVENNO GRANNEN		Europe	1966	Austria	TaBT1-6B-Hap2
21	VERBESSERTER-STJOHANNER		Europe	1962	Austria	TaBT1-6B-Hap1
22	BULGARIA301		Europe		Bulgaria	TaBT1-6B-Hap2
23	CARODEJKA'S'-		Europe		Bulgaria	TaBT1-6B-Hap2
24	COLOMBO		Europe		Bulgaria	TaBT1-6B-Hap1
25	GUSSENKA		Europe		Bulgaria	TaBT1-6B-Hap1
26	HEBROS		Europe		Bulgaria	TaBT1-6B-Hap2
27	IANTER		Europe		Bulgaria	TaBT1-6B-Hap2
28	KS414		Europe		Bulgaria	TaBT1-6B-Hap1
29	OAZIS		Europe		Bulgaria	TaBT1-6B-Hap2
30	PERLA 1		Europe		Bulgaria	TaBT1-6B-Hap1
31	PLISKA		Europe		Bulgaria	TaBT1-6B-Hap1
32	PLISKA		Europe		Bulgaria	TaBT1-6B-Hap1
33	PLOUDIN 1015		Europe		Bulgaria	TaBT1-6B-Hap2
34	PRIASPA		Europe		Bulgaria	TaBT1-6B-Hap2
35	RUSALKA		Europe		Bulgaria	TaBT1-6B-Hap1
36	SADOVO8		Europe		Bulgaria	TaBT1-6B-Hap1
37	SKITIA		Europe		Bulgaria	TaBT1-6B-Hap2
38	SLAVYANKA		Europe		Bulgaria	TaBT1-6B-Hap1
39	STEPNO		Europe		Bulgaria	TaBT1-6B-Hap1
40	TRAJANA		Europe		Bulgaria	TaBT1-6B-Hap2
41	YANA		Europe		Bulgaria	TaBT1-6B-Hap1
42	AROSO		Europe	1972	Belgium	TaBT1-6B-Hap2
43	CAMA		Europe	1967	Belgium	TaBT1-6B-Hap1
44	CELESTA		Europe	1977	Belgium	TaBT1-6B-Hap1
45	CORA		Europe	1979	Belgium	TaBT1-6B-Hap1
46	GABY		Europe		Belgium	TaBT1-6B-Hap1
47	HYBRIDE DU CENTENAIRE		Europe	1935	Belgium	TaBT1-6B-Hap1
48	JASON		Europe		Belgium	TaBT1-6B-Hap1
49	JUFY I		Europe	1954	Belgium	TaBT1-6B-Hap1
50	LEDA		Europe		Belgium	TaBT1-6B-Hap1
51	MARCO		Europe		Belgium	TaBT1-6B-Hap1
52	MARYSA		Europe	1975	Belgium	TaBT1-6B-Hap1
53	MINA		Europe		Belgium	TaBT1-6B-Hap1
54	Odeon		Europe	1984	Belgium	TaBT1-6B-Hap1
55	PANTER		Europe	1957	Belgium	TaBT1-6B-Hap1
56	PHOEBUS		Europe	1954	Belgium	TaBT1-6B-Hap1
57	PONY		Europe	1985	Belgium	TaBT1-6B-Hap1
58	PRIMA		Europe	1957	Belgium	TaBT1-6B-Hap1
59	PROFESSEUR DELOS		Europe	1937	Belgium	TaBT1-6B-Hap1
60	RENVAL		Europe	1977	Belgium	TaBT1-6B-Hap2
61	RUSTIQUE		Europe	1961	Belgium	TaBT1-6B-Hap2
62	STELLA		Europe	1957	Belgium	TaBT1-6B-Hap1
63	TRESOR_DE_GEMBLOUX		Europe	1983	Belgium	TaBT1-6B-Hap2
64	Banatka		Europe	1929	Hungary	TaBT1-6B-Hap1
65	DANKOWSKA IDEALNA		Europe	1920	Polish	TaBT1-6B-Hap1
66	EKA NOWA		Europe		Polish	TaBT1-6B-Hap2
67	GRANIATKA ZACHODNIA		Europe	1936	Polish	TaBT1-6B-Hap2
68	JANA		Europe	1975	Polish	TaBT1-6B-Hap2
69	KOMOROWSKA-POL		Europe	1951	Polish	TaBT1-6B-Hap1
70	KUTNOWIANKA		Europe	1964	Polish	TaBT1-6B-Hap2
71	LUNA		Europe	1970	Polish	TaBT1-6B-Hap1
72	MODRA		Europe	1978	Polish	TaBT1-6B-Hap2
73	OLZA		Europe	1955	Polish	TaBT1-6B-Hap2
74	OSTKA POPULARNA		Europe	1953	Polish	TaBT1-6B-Hap1
75	PANDA		Europe		Polish	TaBT1-6B-Hap2
76	PODKOWIANKA		Europe	1957	Polish	TaBT1-6B-Hap2
77	POLANKA		Europe	1984	Polish	TaBT1-6B-Hap2
78	Przodownica		Europe	1955	Polish	TaBT1-6B-Hap1
79	ROZTOCKA		Europe	1964	Polish	TaBT1-6B-Hap3
80	Slazaczka		Europe	1964	Polish	TaBT1-6B-Hap2
81	Szelejewska		Europe	1955	Polish	TaBT1-6B-Hap1
82	WENEDA		Europe	1984	Polish	TaBT1-6B-Hap1
83	Wysokolitewka Sztywnosloma		Europe	1951	Polish	TaBT1-6B-Hap2
84	WYSOKOLITEWKA 218		Europe	1935	Polish	TaBT1-6B-Hap2
85	ZELAZNA		Europe	1955	Polish	TaBT1-6B-Hap2
86	Almus		Europe	1973	Deutschland	TaBT1-6B-Hap1
87	Blausamliger Kolben		Europe		Deutschland	TaBT1-6B-Hap2
88	CARDOS		Europe	1998	Deutschland	TaBT1-6B-Hap1
89	CARPO		Europe	1962	Deutschland	TaBT1-6B-Hap2
90	Combi		Europe		Deutschland	TaBT1-6B-Hap1
91	CRiEWENER		Europe	1949	Deutschland	TaBT1-6B-Hap2
92	Fortschritt		Europe	1960	Deutschland	TaBT1-6B-Hap2
93	GARANT		Europe	1981	Deutschland	TaBT1-6B-Hap1
94	Heines Kolben		Europe	1971	Deutschland	TaBT1-6B-Hap2
95	Ibis		Europe	1962	Deutschland	TaBT1-6B-Hap1
96	KOLIBRI		Europe	1966	Deutschland	TaBT1-6B-Hap1
97	Mikon		Europe	1988	Deutschland	TaBT1-6B-Hap2
98	MIRAS		Europe	1984	Deutschland	TaBT1-6B-Hap1
99	Ordeal		Europe	1997	Deutschland	TaBT1-6B-Hap2
100	PROBAT		Europe	1955	Deutschland	TaBT1-6B-Hap1
101	RECORD		Europe	1995	Deutschland	TaBT1-6B-Hap2
102	Riebesel 47-51		Europe	1930	Deutschland	TaBT1-6B-Hap2
103	SIEGERLANDER		Europe	1917	Deutschland	TaBT1-6B-Hap1
104	Taras		Europe	1982	Deutschland	TaBT1-6B-Hap1
105	Trane		Europe	1992	Deutschland	TaBT1-6B-Hap1
106	TREND		Europe	1999	Deutschland	TaBT1-6B-Hap2
107	ALIGRE		Europe	1995	France	TaBT1-6B-Hap2
108	ALLIES		Europe	1917	France	TaBT1-6B-Hap2
109	ARPEGE		Europe	1997	France	TaBT1-6B-Hap1
110	AZTEC		Europe	1994	France	TaBT1-6B-Hap1
111	BLE DES DOMES		Europe	1940	France	TaBT1-6B-Hap1
112	CAPITOLE		Europe	1964	France	TaBT1-6B-Hap1
113	CHAMPLEIN		Europe	1959	France	TaBT1-6B-Hap2
114	ELITE LEPEUPLE		Europe	1954	France	TaBT1-6B-Hap1
115	ETOILE DE_CHOISY		Europe	1950	France	TaBT1-6B-Hap1
116	EUREKA		Europe	1991	France	TaBT1-6B-Hap1
117	FLORENCE_AURORE		Europe	1933	France	TaBT1-6B-Hap1
118	GOYA		Europe	1971	France	TaBT1-6B-Hap1
119	HYBRIDE_DE_BERSEE		Europe	1936	France	TaBT1-6B-Hap1
120	HYBRIDE_DE_LA_PAIX		Europe	1920	France	TaBT1-6B-Hap2
121	HYBRIDE_DU_TRESOR		Europe	1900	France	TaBT1-6B-Hap1
122	ISENGRAIN		Europe	1997	France	TaBT1-6B-Hap1
123	JAPHET		Europe	1906	France	TaBT1-6B-Hap1
124	MAGALI BLONDEAU		Europe	1962	France	TaBT1-6B-Hap1
125	MARNE DESPREZ		Europe	1954	France	TaBT1-6B-Hap1
126	MELBOR		Europe	1886	France	TaBT1-6B-Hap2
127	NORD-DESPREZ		Europe	1945	France	TaBT1-6B-Hap1
128	PANIFOR		Europe	1996	France	TaBT1-6B-Hap2
129	SOISSONS		Europe	1987	France	TaBT1-6B-Hap1
130	TADEPI		Europe	1949	France	TaBT1-6B-Hap1
131	VILMORIN 53		Europe	1952	France	TaBT1-6B-Hap1
132	VILMORIN23		Europe	1923	France	TaBT1-6B-Hap1
133	VIRTUOSE		Europe	1998	France	TaBT1-6B-Hap1
134	YGA_BLONDEAU		Europe	1938	France	TaBT1-6B-Hap2
135	AN048-19		Europe		Finland	TaBT1-6B-Hap1
136	ANTTI		Europe	1955	Finland	TaBT1-6B-Hap2
137	APU		Europe	1949	Finland	TaBT1-6B-Hap2
138	JO3021		Europe	1971	Finland	TaBT1-6B-Hap2
139	JOUKO		Europe		Finland	TaBT1-6B-Hap2
140	JUVA		Europe		Finland	TaBT1-6B-Hap2
141	KIMMO		Europe	1941	Finland	TaBT1-6B-Hap2
142	NISU		Europe	1966	Finland	TaBT1-6B-Hap1
143	Olympia		Europe	1941	Finland	TaBT1-6B-Hap1
144	SOPU 7		Europe	1935	Finland	TaBT1-6B-Hap1
145	Tammi		Europe		Finland	TaBT1-6B-Hap2
146	BALDUS		Europe	1992	Holland	TaBT1-6B-Hap2
147	BERCY		Europe	1993	Holland	TaBT1-6B-Hap2
148	Cleo		Europe	1962	Holland	TaBT1-6B-Hap2
149	Donata		Europe	1979	Holland	TaBT1-6B-Hap1
150	DONG		Europe	1990	Holland	TaBT1-6B-Hap1
151	EMMA		Europe	1903	Holland	TaBT1-6B-Hap1
152	Flevina		Europe	1964	Holland	TaBT1-6B-Hap1
153	KNAL		Europe	1990	Holland	TaBT1-6B-Hap1
154	LOUVRE		Europe	1988	Holland	TaBT1-6B-Hap1
155	MAGNUS		Europe	1978	Holland	TaBT1-6B-Hap1
156	MANSHOLTS-WITTE		Europe	1921	Holland	TaBT1-6B-Hap2
157	MILDRESS		Europe	1979	Holland	TaBT1-6B-Hap2
158	ORCA		Europe	1962	Holland	TaBT1-6B-Hap2
159	PANG		Europe	1990	Holland	TaBT1-6B-Hap1
160	PLOF		Europe		Holland	TaBT1-6B-Hap1
161	ROTONDE		Europe	1975	Holland	TaBT1-6B-Hap1
162	SAMBO		Europe	1962	Holland	TaBT1-6B-Hap1
163	Sarno		Europe	1984	Holland	TaBT1-6B-Hap1
164	STARING		Europe	1930	Holland	TaBT1-6B-Hap2
165	VADA		Europe	1930	Holland	TaBT1-6B-Hap1
166	VASCO		Europe	1982	Holland	TaBT1-6B-Hap2
167	VERSAILLES		Europe	1997	Holland	TaBT1-6B-Hap2
168	ASTA		Europe	1994	Czechoslovakia	TaBT1-6B-Hap1
169	Blava		Europe	1992	Czechoslovakia	TaBT1-6B-Hap2
170	BREA		Europe	1996	Czechoslovakia	TaBT1-6B-Hap2
171	BRUTA		Europe	1994	Czechoslovakia	TaBT1-6B-Hap2
172	DOBROVICKA		Europe	1936	Czechoslovakia	TaBT1-6B-Hap1
173	HODONINSKA_OSINATKA		Europe	1930	Czechoslovakia	TaBT1-6B-Hap1
174	KASTICKA OSINATKA		Europe	1954	Czechoslovakia	TaBT1-6B-Hap2
175	Lada		Europe	1964	Czechoslovakia	TaBT1-6B-Hap1
176	Linda		Europe	1992	Czechoslovakia	TaBT1-6B-Hap1
177	Livia		Europe	1991	Czechoslovakia	TaBT1-6B-Hap2
178	Maja		Europe	1990	Czechoslovakia	TaBT1-6B-Hap1
179	Oska		Europe	1971	Czechoslovakia	TaBT1-6B-Hap2
180	Pavlina		Europe	1997	Czechoslovakia	TaBT1-6B-Hap1
181	Regina		Europe	1982	Czechoslovakia	TaBT1-6B-Hap2
182	Saxana		Europe	1987	Czechoslovakia	TaBT1-6B-Hap2
183	SLOVENSKA INTENSIVNA		Europe	1946	Czechoslovakia	TaBT1-6B-Hap1
184	Viginta		Europe		Czechoslovakia	TaBT1-6B-Hap2
185	Vlasta		Europe	1999	Czechoslovakia	TaBT1-6B-Hap2
186	ZDAR		Europe	1983	Czechoslovakia	TaBT1-6B-Hap1
187	ZIDLOCHOVICKA OSINATKA		Europe	1938	Czechoslovakia	TaBT1-6B-Hap1
188	Zora		Europe	1971	Czechoslovakia	TaBT1-6B-Hap2
189	ALBOTA		Europe	1986	Romania	TaBT1-6B-Hap1
190	ARIESAN		Europe	1986	Romania	TaBT1-6B-Hap1
191	BUCOVINA		Europe	1980	Romania	TaBT1-6B-Hap2
192	CERES		Europe	1926	United States	TaBT1-6B-Hap2
193	DOINA		Europe	1977	Romania	TaBT1-6B-Hap2
194	FAVORIT		Europe	1970	Romania	TaBT1-6B-Hap2
195	FLAMURA 80		Europe	1980	Romania	TaBT1-6B-Hap1
196	FUNDULEA 4		Europe	1987	Romania	TaBT1-6B-Hap2
197	FUNDULEA133		Europe	1984	Romania	TaBT1-6B-Hap1
198	IULIA-ROM		Europe	1973	Romania	TaBT1-6B-Hap1
199	LOVRIN 10		Europe	1974	Romania	TaBT1-6B-Hap2
200	LOVRIN 13		Europe	1973	Romania	TaBT1-6B-Hap1
201	LOVRIN 29		Europe	1975	Romania	TaBT1-6B-Hap1
202	LOVRIN 32		Europe	1979	Romania	TaBT1-6B-Hap2
203	LOVRIN 34		Europe	1980	Romania	TaBT1-6B-Hap2
204	MAGURELE 7		Europe	1974	Romania	TaBT1-6B-Hap1
205	ODVOS 5		Europe	1972	Romania	TaBT1-6B-Hap1
206	POTAISSA		Europe	1976	Romania	TaBT1-6B-Hap2
207	SILVANA		Europe	1976	Romania	TaBT1-6B-Hap2
208	TRANSILVANIA1		Europe	1982	Romania	TaBT1-6B-Hap2
209	TURDA 195		Europe	1973	Romania	TaBT1-6B-Hap2
210	AGROUNIJA		Europe	1987	Yugoslavia	TaBT1-6B-Hap2
211	Banacanka 1		Europe	1976	Yugoslavia	TaBT1-6B-Hap2
212	Banatka		Europe	1929	Hungary	TaBT1-6B-Hap1
213	BARANJKA		Europe	1979	Yugoslavia	TaBT1-6B-Hap2
214	BECEJKA		Europe	1976	Yugoslavia	TaBT1-6B-Hap1
215	CERVENA VROUSKA		Europe	1983	Yugoslavia	TaBT1-6B-Hap1
216	Dobro polje		Europe	1977	Yugoslavia	TaBT1-6B-Hap2
217	DUGOKLASA		Europe	1982	Yugoslavia	TaBT1-6B-Hap1
218	Dukat		Europe	1980	Yugoslavia	TaBT1-6B-Hap2
219	JARKA		Europe		Yugoslavia	TaBT1-6B-Hap2
220	KRAJINKA		Europe	1976	Yugoslavia	TaBT1-6B-Hap2
221	LEPENICA		Europe	1980	Yugoslavia	TaBT1-6B-Hap1
222	NOVOSADSKA CRVENA		Europe	1967	Yugoslavia	TaBT1-6B-Hap2
223	OROVCANKA		Europe	1978	Yugoslavia	TaBT1-6B-Hap2
224	PANONIJA		Europe	1966	Yugoslavia	TaBT1-6B-Hap2
225	POSAVKA		Europe	1979	Yugoslavia	TaBT1-6B-Hap2
226	RADUSA		Europe	1983	Yugoslavia	TaBT1-6B-Hap2
227	RAVNICA		Europe	1978	Yugoslavia	TaBT1-6B-Hap1
228	Sava		Europe	1967	Yugoslavia	TaBT1-6B-Hap1
229	STIZANKA		Europe	1985	Yugoslavia	TaBT1-6B-Hap2
230	SUMADIJA		Europe	1969	Yugoslavia	TaBT1-6B-Hap1
231	Sutjeska		Europe	1979	Yugoslavia	TaBT1-6B-Hap1
232	ALMONSOR		Europe		Portugal	TaBT1-6B-Hap2
233	ELVAS 61P17		Europe		Portugal	TaBT1-6B-Hap1
234	ELVAS 62H12		Europe		Portugal	TaBT1-6B-Hap1
235	ELVAS 62H9		Europe		Portugal	TaBT1-6B-Hap1
236	ELVAS 63P16		Europe		Portugal	TaBT1-6B-Hap1
237	ELVAS 68H16		Europe		Portugal	TaBT1-6B-Hap1
238	ELVAS-60P24		Europe		Portugal	TaBT1-6B-Hap1
239	PADEIRA		Europe		Portugal	TaBT1-6B-Hap1
240	RIBEIRO INERME		Europe		Portugal	TaBT1-6B-Hap1
241	RIBEIRO~PI185706		Europe		Portugal	TaBT1-6B-Hap1
242	RIBEIRO~PI192624		Europe		Portugal	TaBT1-6B-Hap1
243	RIBEIRO~PI266901		Europe		Portugal	TaBT1-6B-Hap1
244	RUIVO		Europe	1929	Portugal	TaBT1-6B-Hap1
245	TUA		Europe	1989	Portugal	TaBT1-6B-Hap1
246	ALGOT		Europe	1964	Sweden	TaBT1-6B-Hap2
247	AROS		Europe	1947	Sweden	TaBT1-6B-Hap1
248	ATLE		Europe	1937	Sweden	TaBT1-6B-Hap2
249	BANCO		Europe	1953	Sweden	TaBT1-6B-Hap1
250	CROUSTY		Europe	1994	Sweden	TaBT1-6B-Hap1
251	Diamant		Europe	1928	Sweden	TaBT1-6B-Hap1
252	ERGO II		Europe	1949	Sweden	TaBT1-6B-Hap1
253	FAGOTT		Europe	1987	Sweden	TaBT1-6B-Hap2
254	IDUNA		Europe	1910	Sweden	TaBT1-6B-Hap1
255	KUBB		Europe	1922	Sweden	TaBT1-6B-Hap2
256	NORRE		Europe	1963	Sweden	TaBT1-6B-Hap1
257	ORCANO		Europe	1979	Sweden	TaBT1-6B-Hap2
258	Pansar II		Europe	1919	Sweden	TaBT1-6B-Hap1
259	POMPE		Europe	1967	Sweden	TaBT1-6B-Hap1
260	PONDUS		Europe	1950	Sweden	TaBT1-6B-Hap1
261	Saffran		Europe	1978	Sweden	TaBT1-6B-Hap1
262	SKANDIA		Europe	1935	Sweden	TaBT1-6B-Hap2
263	SOLEIL		Europe	1985	Sweden	TaBT1-6B-Hap2
264	Sunnan		Europe	1986	Sweden	TaBT1-6B-Hap2
265	THULLE II		Europe	1917	Sweden	TaBT1-6B-Hap1
266	TIMMO		Europe	1979	Sweden	TaBT1-6B-Hap1
267	VIRTUS		Europe	1945	Sweden	TaBT1-6B-Hap2
268	ARDUS		Europe	1972	Switzerland	TaBT1-6B-Hap1
269	ARINA		Europe	1981	Switzerland	TaBT1-6B-Hap2
270	BERNINA		Europe	1983	Switzerland	TaBT1-6B-Hap1
271	BESSO		Europe	1982	Switzerland	TaBT1-6B-Hap1
272	Bourgeois		Europe		Switzerland	TaBT1-6B-Hap1
273	Bretonnieres		Europe	1929	Switzerland	TaBT1-6B-Hap2
274	DADORA		Europe		Switzerland	TaBT1-6B-Hap1
275	EIGER		Europe	1980	Switzerland	TaBT1-6B-Hap1
276	FERMO		Europe	1968	Switzerland	TaBT1-6B-Hap2
277	GRANAT		Europe	1970	Switzerland	TaBT1-6B-Hap2
278	JUNZI		Europe		Switzerland	TaBT1-6B-Hap2
279	LITA		Europe	1970	Switzerland	TaBT1-6B-Hap2
280	Lona		Europe	1991	Switzerland	TaBT1-6B-Hap1
281	MONT-CALME		Europe	1928	Switzerland	TaBT1-6B-Hap1
282	PAILLY		Europe	1929	Switzerland	TaBT1-6B-Hap2
283	PROBELLE		Europe	1965	Switzerland	TaBT1-6B-Hap1
284	Rouge de la Venoge		Europe		Switzerland	TaBT1-6B-Hap1
285	ROUGE DE SORAT		Europe	1929	Switzerland	TaBT1-6B-Hap1
286	ROUGE DE VAUMARCUS		Europe	1929	Switzerland	TaBT1-6B-Hap1
287	VUITEBOEUF		Europe	1929	Switzerland	TaBT1-6B-Hap1
288	Wagenburger		Europe	1929	Switzerland	TaBT1-6B-Hap3
289	ZENTA		Europe	1979	Switzerland	TaBT1-6B-Hap2
290	ARAGON 03		Europe	1967	Spain	TaBT1-6B-Hap1
291	ARGANDA		Europe	1983	Spain	TaBT1-6B-Hap1
292	AZULON		Europe		Spain	TaBT1-6B-Hap1
293	BIVONA		Europe	1960	Spain	TaBT1-6B-Hap2
294	CABEZON DE GONI		Europe	1929	Spain	TaBT1-6B-Hap1
295	CABEZON_DE_VALDEGONI		Europe	1929	Spain	TaBT1-6B-Hap1
296	CAMPEADOR		Europe	1966	Spain	TaBT1-6B-Hap2
297	CANALEJA 46		Europe	1964	Spain	TaBT1-6B-Hap1
298	Candeal		Europe	1927	Spain	TaBT1-6B-Hap1
299	CARRION-PIRON		Europe		Spain	TaBT1-6B-Hap2
300	CATALAN-COMPACTO		Europe		Spain	TaBT1-6B-Hap2
301	COMPADRE		Europe		Spain	TaBT1-6B-Hap2
302	JEJA DE VALENCIA		Europe	1929	Spain	TaBT1-6B-Hap1
303	MAIORCA		Europe	1959	Spain	TaBT1-6B-Hap1
304	MONTEJUICK		Europe	1971	Spain	TaBT1-6B-Hap2
305	PANE 14		Europe		Spain	TaBT1-6B-Hap1
306	PANE10		Europe		Spain	TaBT1-6B-Hap1
307	PANE-247		Europe	1960	Spain	TaBT1-6B-Hap1
308	TREMESINO MONTEROSA		Europe	1929	Spain	TaBT1-6B-Hap1
309	TREMESINO XINZO DE LIMIA		Europe	1929	Spain	TaBT1-6B-Hap2
310	VILLAVERDE DE TRUCIOS		Europe	1929	Spain	TaBT1-6B-Hap2
311	XEXA DEL VALL		Europe	1929	Spain	TaBT1-6B-Hap2
312	ALFOLD		Europe	1990	Hungary	TaBT1-6B-Hap1
313	Banatka		Europe	1929	Hungary	TaBT1-6B-Hap1
314	BANATKA		Europe	1929	Hungary	TaBT1-6B-Hap2
315	BETA BANKUTI		Europe	1954	Hungary	TaBT1-6B-Hap1
316	ESTERHAZY		Europe	1929	Hungary	TaBT1-6B-Hap2
317	FERTODI293		Europe	1957	Hungary	TaBT1-6B-Hap2
318	GK Bank		Europe	1977	Hungary	TaBT1-6B-Hap2
319	GK BENCE		Europe	1985	Hungary	TaBT1-6B-Hap2
320	GK CSUROS		Europe	1991	Hungary	TaBT1-6B-Hap1
321	GK Istvan		Europe	1984	Hungary	TaBT1-6B-Hap1
322	GK ORZSE		Europe	1985	Hungary	TaBT1-6B-Hap2
323	GK Szeged		Europe	1976	Hungary	TaBT1-6B-Hap2
324	GK_BARNA		Europe	1990	Hungary	TaBT1-6B-Hap2
325	GK_SAGVARI		Europe	1982	Hungary	TaBT1-6B-Hap1
326	GKF2		Europe	1969	Hungary	TaBT1-6B-Hap2
327	KARCAGI 522		Europe	1959	Hungary	TaBT1-6B-Hap1
328	KOMPOLTI 169		Europe	1956	Hungary	TaBT1-6B-Hap1
329	LOVASZPATONAI 407		Europe	1953	Hungary	TaBT1-6B-Hap2
330	MARTONVASARI 23		Europe	1991	Hungary	TaBT1-6B-Hap2
331	Mv Magvas		Europe	1998	Hungary	TaBT1-6B-Hap1
332	Mv Tamara		Europe	1998	Hungary	TaBT1-6B-Hap1
333	Adria		Europe	1975	Italy	TaBT1-6B-Hap1
334	Aquila		Europe	1952	Italy	TaBT1-6B-Hap1
335	ARGELATO		Europe	1964	Italy	TaBT1-6B-Hap1
336	AUTONOMIA		Europe	1938	Italy	TaBT1-6B-Hap1
337	CAMPODORO		Europe	1952	Italy	TaBT1-6B-Hap2
338	CARLOTTA STRAMPELLI		Europe	1905	Italy	TaBT1-6B-Hap2
339	CERVARO		Europe	1922	Italy	TaBT1-6B-Hap2
340	ELIA		Europe	1959	Italy	TaBT1-6B-Hap1
341	Falchetto		Europe	1955	Italy	TaBT1-6B-Hap2
342	FLAMINIO		Europe	1966	Italy	TaBT1-6B-Hap2
343	Fortunato		Europe	1948	Italy	TaBT1-6B-Hap2
344	FRASSINETTO 4O5		Europe	1927	Italy	TaBT1-6B-Hap2
345	FUNO		Europe	1944	Italy	TaBT1-6B-Hap2
346	Funone		Europe	1955	Italy	TaBT1-6B-Hap2
347	GENTILE ROSSO		Europe	1929	Italy	TaBT1-6B-Hap1
348	Lario		Europe	1969	Italy	TaBT1-6B-Hap1
349	LEONE		Europe	1955	Italy	TaBT1-6B-Hap1
350	LONTRA		Europe	1964	Italy	TaBT1-6B-Hap2
351	Loreto		Europe	1982	Italy	TaBT1-6B-Hap2
352	Maestra		Europe	1990	Italy	TaBT1-6B-Hap2
353	MARA		Europe	1947	Italy	TaBT1-6B-Hap1
354	Pegaso		Europe	1987	Italy	TaBT1-6B-Hap2
355	Banner		Europe	1972	United Kingdom	TaBT1-6B-Hap2
356	BARON		Europe	1949	United Kingdom	TaBT1-6B-Hap1
357	BENEFACTOR		Europe	1936	United Kingdom	TaBT1-6B-Hap1
358	BRANDO		Europe	1999	United Kingdom	TaBT1-6B-Hap1
359	Brock		Europe	1985	United Kingdom	TaBT1-6B-Hap1
360	GOLDENTROP		Europe	1836	United Kingdom	TaBT1-6B-Hap1
361	HICKLING		Europe	1899	United Kingdom	TaBT1-6B-Hap1
362	HICKLING BLANC DE MARS		Europe	1899	United Kingdom	TaBT1-6B-Hap1
363	MALACCA		Europe	1997	United Kingdom	TaBT1-6B-Hap1
364	Maris Beacon		Europe	1969	United Kingdom	TaBT1-6B-Hap1
365	Maris Bilbo		Europe	1972	United Kingdom	TaBT1-6B-Hap1
366	Maris Nimrod		Europe	1971	United Kingdom	TaBT1-6B-Hap1
367	MARKET		Europe	1999	United Kingdom	TaBT1-6B-Hap2
368	Norman		Europe	1981	United Kingdom	TaBT1-6B-Hap1
369	SCHIREFF_SQUAREHEAD		Europe	1899	United Kingdom	TaBT1-6B-Hap1
370	SHAMROCK		Europe	1998	United Kingdom	TaBT1-6B-Hap1
371	SHANGO		Europe	1994	United Kingdom	TaBT1-6B-Hap1
372	SHIREFF-BLANC-BARBU		Europe	1849	United Kingdom	TaBT1-6B-Hap1
373	TORFIDA		Europe	1992	United Kingdom	TaBT1-6B-Hap1
374	VICTOR		Europe	1908	United Kingdom	TaBT1-6B-Hap1
375	Virtue		Europe	1979	United Kingdom	TaBT1-6B-Hap1
376	AC Andrew	PI 632907	North America	2004	Canada	TaBT1-6B-Hap1
377	AC Michael	PI 583978	North America	1995	Canada	TaBT1-6B-Hap2
378	AC Nanda	PI 604603	North America	2000	Canada	TaBT1-6B-Hap1
379	AC Phil	PI 604604	North America	2000	Canada	TaBT1-6B-Hap1
380	AC Reed	PI 560334	North America	1993	Canada	TaBT1-6B-Hap2
381	AC Taber	PI 566823	North America	1994	Canada	TaBT1-6B-Hap1
382	Apex	CItr 11636	North America	1937	Canada	TaBT1-6B-Hap2
383	Axminster	CItr 8195	North America	1936	Canada	TaBT1-6B-Hap2
384	Canthatch	CItr 13345	North America	1963	Canada	TaBT1-6B-Hap1
385	Canuck	CItr 17342	North America	1981	Canada	TaBT1-6B-Hap2
386	Cascade	CItr 12376	North America	1950	Canada	TaBT1-6B-Hap2
387	Coronation	CItr 11475	North America	1940	Canada	TaBT1-6B-Hap2
388	Dawson	CItr 3342	North America	1926	Canada	TaBT1-6B-Hap2
389	Early Red Fife	CItr 4932	North America	1926	Canada	TaBT1-6B-Hap2
390	Huron	CItr 3315	North America	1926	Canada	TaBT1-6B-Hap1
391	Kenhi	CItr 13268	North America	1964	Canada	TaBT1-6B-Hap1
392	Kharkov MC22	CItr 6938	North America	1964	Canada	TaBT1-6B-Hap3
393	Kitchener	CItr 4800	North America	1926	Canada	TaBT1-6B-Hap2
394	Lake	CItr 13413	North America	1963	Canada	TaBT1-6B-Hap2
395	Lancer	PI 508271	North America	1987	Canada	TaBT1-6B-Hap2
396	Laura	PI 518648	North America	1988	Canada	TaBT1-6B-Hap2
397	Leader	PI 496259	North America	1982	Canada	TaBT1-6B-Hap2
398	Manitou	CItr 13775	North America	1967	Canada	TaBT1-6B-Hap1
399	Marquis	CItr 3641	North America	1926	Canada	TaBT1-6B-Hap2
400	Montana King	CItr 8878	North America	1936	Canada	TaBT1-6B-Hap2
401	Norstar	CItr 17735	North America	1980	Canada	TaBT1-6B-Hap2
402	Park	CItr 14158	North America	1968	Canada	TaBT1-6B-Hap2
403	Pembina	CItr 13332	North America	1963	Canada	TaBT1-6B-Hap2
404	Pioneer	CItr 4324	North America	1926	Canada	TaBT1-6B-Hap1
405	Preston	CItr 3328	North America	1926	Canada	TaBT1-6B-Hap2
406	Red Bobs	CItr 6255	North America	1926	Canada	TaBT1-6B-Hap2
407	Redman	CItr 12638	North America	1963	Canada	TaBT1-6B-Hap2
408	Regent	CItr 11869	North America	1940	Canada	TaBT1-6B-Hap2
409	Renfrew	CItr 8194	North America	1936	Canada	TaBT1-6B-Hap1
410	Renown	CItr 11635	North America	1940	Canada	TaBT1-6B-Hap2
411	Rescue	CItr 12435	North America	1959	Canada	TaBT1-6B-Hap2
412	Reward	CItr 8182	North America	1928	Canada	TaBT1-6B-Hap2
413	Ruby	CItr 6047	North America	1926	Canada	TaBT1-6B-Hap2
414	Saunders	CItr 12567	North America	1950	Canada	TaBT1-6B-Hap2
415	Sinton	CItr 17573	North America	1981	Canada	TaBT1-6B-Hap1
416	Stanley	CItr 4796	North America	1926	Canada	TaBT1-6B-Hap2
417	Sundance	CItr 15327	North America	1972	Canada	TaBT1-6B-Hap2
418	Supreme	CItr 8026	North America	1927	Canada	TaBT1-6B-Hap2
419	SWS-52	PI 537307	North America	1991	Canada	TaBT1-6B-Hap2
420	Talbot	CItr 13781	North America	1964	Canada	TaBT1-6B-Hap2
421	White Fife	CItr 4412	North America	1926	Canada	TaBT1-6B-Hap2
422	2548	PI 532913	North America	1991	United States	TaBT1-6B-Hap2
423	2555	PI 532914	North America	1991	United States	TaBT1-6B-Hap1
424	AC Barrie	PI 593658	North America	1997	United States	TaBT1-6B-Hap2
425	AC Karma	PI 593659	North America	1997	United States	TaBT1-6B-Hap1
426	Ace	CItr 13384	North America		United States	TaBT1-6B-Hap1
427	Adder	PI 491396	North America	1986	United States	TaBT1-6B-Hap1
428	Adena	PI 481852	North America	1985	United States	TaBT1-6B-Hap2
429	Agassiz	PI 478771	North America	1984	United States	TaBT1-6B-Hap2
430	Agate	CItr 17463	North America	1979	United States	TaBT1-6B-Hap2
431	Allegiance	PI 641952	North America	2006	United States	TaBT1-6B-Hap2
432	Alliance	PI 573096	North America	1994	United States	TaBT1-6B-Hap2
433	Andrews	PI 512282	North America	1991	United States	TaBT1-6B-Hap2
434	Ankor	PI 632275	North America	2004	United States	TaBT1-6B-Hap2
435	Antelope	PI 633910	North America	2005	United States	TaBT1-6B-Hap2
436	Anza	CItr 15284	North America	1984	United States	TaBT1-6B-Hap2
437	AR 910	PI 636470	North America	2006	United States	TaBT1-6B-Hap2
438	Arapahoe	PI 518591	North America	1989	United States	TaBT1-6B-Hap2
439	Arbon	CItr 17746	North America	1980	United States	TaBT1-6B-Hap1
440	Arco	CItr 8246	North America	1936	United States	TaBT1-6B-Hap2
441	Arkan	PI 475771	North America	1983	United States	TaBT1-6B-Hap1
442	Arrowsmith	PI 633911	North America	2005	United States	TaBT1-6B-Hap2
443	Atlas 50	CItr 12534	North America	1958	United States	TaBT1-6B-Hap2
444	Atlas 66	CItr 12561	North America	1958	United States	TaBT1-6B-Hap2
445	Augusta	CItr 17831	North America	1986	United States	TaBT1-6B-Hap1
446	Avalanche	PI 620766	North America	2003	United States	TaBT1-6B-Hap2
447	Avon	CItr 13477	North America	1960	United States	TaBT1-6B-Hap1
448	Baca	CItr 15891	North America	1973	United States	TaBT1-6B-Hap2
449	Baldrock	CItr 11538	North America	1932	United States	TaBT1-6B-Hap2
450	Batum	PI 495013	North America	1991	United States	TaBT1-6B-Hap2
451	Becker	PI 494524	North America	1988	United States	TaBT1-6B-Hap2
452	Bennett	CItr 17723	North America	1981	United States	TaBT1-6B-Hap2
453	Berkeley Rock	CItr 8272	North America	1936	United States	TaBT1-6B-Hap2
454	Bison	CItr 12518	North America	1958	United States	TaBT1-6B-Hap2
455	Blackhull	CItr 6251	North America	1926	United States	TaBT1-6B-Hap2
456	Blanca	PI 501533	North America	1988	United States	TaBT1-6B-Hap1
457	Bliss	PI 486350	North America	1986	United States	TaBT1-6B-Hap1
458	Blueboy	CItr 14031	North America	1967	United States	TaBT1-6B-Hap2
459	Blueboy II	CItr 15281	North America	1972	United States	TaBT1-6B-Hap2
460	Boundary	PI 603039	North America	1999	United States	TaBT1-6B-Hap2
461	Bounty 208	CItr 15078	North America	1973	United States	TaBT1-6B-Hap1
462	Bradford	PI 470925	North America	1985	United States	TaBT1-6B-Hap1
463	Brevor	CItr 12385	North America	1959	United States	TaBT1-6B-Hap1
464	Bridger	CItr 14580	North America	1972	United States	TaBT1-6B-Hap2
465	Brule	PI 466739	North America		United States	TaBT1-6B-Hap2
466	Buchanan	PI 532994	North America	1993	United States	TaBT1-6B-Hap2
467	Caddo	CItr 13536	North America	1964	United States	TaBT1-6B-Hap2
468	Cadet	CItr 12053	North America	1950	United States	TaBT1-6B-Hap2
469	Caledonia	PI 610188	North America	2004	United States	TaBT1-6B-Hap1
470	Caprock	CItr 14516	North America	1969	United States	TaBT1-6B-Hap2
471	Cardinal	PI 502973	North America	1988	United States	TaBT1-6B-Hap2
472	Cataldo	PI 642361	North America	2009	United States	TaBT1-6B-Hap1
473	Cayuga	PI 595848	North America	1998	United States	TaBT1-6B-Hap1
474	Centana	CItr 12974	North America		United States	TaBT1-6B-Hap2
475	Centennial	PI 537303	North America	1991	United States	TaBT1-6B-Hap1
476	Centura	PI 476974	North America	1985	United States	TaBT1-6B-Hap2
477	Centurk	CItr 15075	North America	1973	United States	TaBT1-6B-Hap2
478	Centurk 78	CItr 17724	North America	1981	United States	TaBT1-6B-Hap2
479	Ceres	CItr 6900	North America	1926	United States	TaBT1-6B-Hap3
480	Chancellor	CItr 12333	North America	1958	United States	TaBT1-6B-Hap2
481	Cheyenne	CItr 8885	North America	1931	United States	TaBT1-6B-Hap2
482	Chisholm	PI 486219	North America	1985	United States	TaBT1-6B-Hap2
483	Clark	PI 512337	North America	1988	United States	TaBT1-6B-Hap1
484	Clarkan	CItr 8858	North America	1936	United States	TaBT1-6B-Hap3
485	Clemson 201	PI 585044	North America	1996	United States	TaBT1-6B-Hap2
486	Cloud	CItr 17276	North America	1974	United States	TaBT1-6B-Hap2
487	Cody	PI 486212	North America	1989	United States	TaBT1-6B-Hap2
488	Coker 47-27	CItr 12563	North America	1960	United States	TaBT1-6B-Hap1
489	Colt	PI 476975	North America	1985	United States	TaBT1-6B-Hap2
490	Comanche	CItr 11673	North America	1943	United States	TaBT1-6B-Hap2
491	Comet	CItr 11465	North America		United States	TaBT1-6B-Hap2
492	Compton	PI 478892	North America	1985	United States	TaBT1-6B-Hap2
493	Concho	CItr 12517	North America	1955	United States	TaBT1-6B-Hap2
494	Conley	CItr 13157	North America		United States	TaBT1-6B-Hap2
495	Cree	PI 491532	North America	1986	United States	TaBT1-6B-Hap2
496	Crestone	CItr 17858	North America	1982	United States	TaBT1-6B-Hap1
497	Dawn	CItr 17801	North America	1982	United States	TaBT1-6B-Hap2
498	Delmar	CItr 13442	North America	1963	United States	TaBT1-6B-Hap1
499	Deloris	PI 631447	North America	2004	United States	TaBT1-6B-Hap2
500	Democrat	CItr 3384	North America	1926	United States	TaBT1-6B-Hap1
501	Dodge	PI 506344	North America	1988	United States	TaBT1-6B-Hap1
502	Downy	CItr 17421	North America	1981	United States	TaBT1-6B-Hap1
503	Dual	CItr 13083	North America	1958	United States	TaBT1-6B-Hap2
504	Dusty	PI 486429	North America	1987	United States	TaBT1-6B-Hap1
505	Dynasty	PI 506409	North America	1989	United States	TaBT1-6B-Hap2
506	Eagle Chief	CItr 8868	North America	1936	United States	TaBT1-6B-Hap2
507	Early Blackhull	CItr 8856	North America	1936	United States	TaBT1-6B-Hap2
508	Edwin	PI 606765	North America	2000	United States	TaBT1-6B-Hap1
509	Eltan	PI 536994	North America	1991	United States	TaBT1-6B-Hap1
510	Enid	CItr 11508	North America	1936	United States	TaBT1-6B-Hap2
511	Era	CItr 13986	North America	1971	United States	TaBT1-6B-Hap2
512	Erect	CItr 11544	North America	1936	United States	TaBT1-6B-Hap2
513	Erhardt	PI 564761	North America	1997	United States	TaBT1-6B-Hap2
514	Escondido	CItr 8240	North America	1936	United States	TaBT1-6B-Hap1
515	Excel	PI 555465	North America	1993	United States	TaBT1-6B-Hap2
516	Fillmore	PI 469272	North America	1985	United States	TaBT1-6B-Hap1
517	Finley	PI 586757	North America	2000	United States	TaBT1-6B-Hap2
518	Forward	CItr 6691	North America	1926	United States	TaBT1-6B-Hap1
519	Fulcaster	CItr 4862	North America		United States	TaBT1-6B-Hap2
520	Gage	CItr 13532	North America	1965	United States	TaBT1-6B-Hap2
521	GA-Gore	PI 561842	North America	1993	United States	TaBT1-6B-Hap2
522	Gaines	CItr 13448	North America	1964	United States	TaBT1-6B-Hap2
523	Genesee	CItr 12653	North America	1960	United States	TaBT1-6B-Hap2
524	Geneva	PI 505819	North America	1987	United States	TaBT1-6B-Hap1
525	Genro	CItr 11535	North America	1936	United States	TaBT1-6B-Hap2
526	Gent	CItr 17293	North America	1977	United States	TaBT1-6B-Hap2
527	Georgia 100	PI 538257	North America	1991	United States	TaBT1-6B-Hap2
528	Georgia 1123	CItr 13292	North America	1963	United States	TaBT1-6B-Hap2
529	Gipsy	CItr 3436	North America	1926	United States	TaBT1-6B-Hap2
530	Glenman	PI 483235	North America	1985	United States	TaBT1-6B-Hap1
531	Glory	PI 592750	North America	1997	United States	TaBT1-6B-Hap1
532	Goodstreak	PI 632434	North America	2004	United States	TaBT1-6B-Hap2
533	GR860	PI 508288	North America	1993	United States	TaBT1-6B-Hap2
534	GR876	PI 515951	North America	1993	United States	TaBT1-6B-Hap2
535	GR915	PI 562383	North America	1997	United States	TaBT1-6B-Hap1
536	Guide	CItr 13856	North America	1971	United States	TaBT1-6B-Hap2
537	Halt	PI 584505	North America		United States	TaBT1-6B-Hap2
538	Hard Federation 31	CItr 8255	North America	1936	United States	TaBT1-6B-Hap2
539	Harding	PI 608049	North America	2000	United States	TaBT1-6B-Hap2
540	Harry	PI 632435	North America	2004	United States	TaBT1-6B-Hap2
541	Hatcher	PI 638512	North America	2005	United States	TaBT1-6B-Hap2
542	Hayden	PI 608040	North America	2001	United States	TaBT1-6B-Hap1
543	Hazen	PI 587171	North America	1996	United States	TaBT1-6B-Hap2
544	Hill 81	CItr 17954	North America	1982	United States	TaBT1-6B-Hap1
545	Hillsdale	PI 489688	North America	1986	United States	TaBT1-6B-Hap1
546	Hiplains	CItr 17262	North America	1976	United States	TaBT1-6B-Hap2
547	Hoff	PI 560128	North America	1994	United States	TaBT1-6B-Hap1
548	Hollis	PI 632857	North America	2004	United States	TaBT1-6B-Hap2
549	Hood	CItr 11456	North America	1936	United States	TaBT1-6B-Hap1
550	Howell	PI 552816	North America	1992	United States	TaBT1-6B-Hap1
551	Hume	CItr 13526	North America	1966	United States	TaBT1-6B-Hap2
552	Hyak	PI 511674	North America	1990	United States	TaBT1-6B-Hap2
553	Hymar	CItr 11605	North America	1936	United States	TaBT1-6B-Hap2
554	Hyper	CItr 8875	North America	1936	United States	TaBT1-6B-Hap1
555	IL 84-4046	PI 586682	North America	1996	United States	TaBT1-6B-Hap1
556	IL 85-3132-1	PI 586683	North America	1996	United States	TaBT1-6B-Hap2
557	Illini Chief	CItr 5406	North America	1926	United States	TaBT1-6B-Hap2
558	Ilred	CItr 8219	North America	1926	United States	TaBT1-6B-Hap2
559	Inia 66R	CItr 15328	North America	1985	United States	TaBT1-6B-Hap2
560	Intrada	PI 631402	North America	2003	United States	TaBT1-6B-Hap2
561	Iobred	CItr 6934	North America	1926	United States	TaBT1-6B-Hap2
562	Iona	PI 618734	North America	2002	United States	TaBT1-6B-Hap1
563	Ionia	CItr 14469	North America	1972	United States	TaBT1-6B-Hap1
564	Ioturk	CItr 11388	North America	1930	United States	TaBT1-6B-Hap2
565	Itana	CItr 12933	North America		United States	TaBT1-6B-Hap2
566	James	CItr 17791	North America	1980	United States	TaBT1-6B-Hap1
567	Jefferson	PI 603040	North America	1999	United States	TaBT1-6B-Hap1
568	Jerry	PI 632433	North America	2004	United States	TaBT1-6B-Hap2
569	Jubilee	PI 614839	North America	2003	United States	TaBT1-6B-Hap1
570	Judith	PI 584526	North America	1995	United States	TaBT1-6B-Hap2
571	Jules	PI 564851	North America	1996	United States	TaBT1-6B-Hap2
572	Kanred	CItr 5146	North America	1926	United States	TaBT1-6B-Hap2
573	Karl	PI 527480	North America	1991	United States	TaBT1-6B-Hap1
574	Karmont	CItr 6700	North America		United States	TaBT1-6B-Hap2
575	Kawvale	CItr 8180	North America	1929	United States	TaBT1-6B-Hap2
576	Keiser	PI 515970	North America	1989	United States	TaBT1-6B-Hap2
577	Kenosha	CItr 14025	North America	1974	United States	TaBT1-6B-Hap2
578	Kiowa	CItr 12133	North America	1952	United States	TaBT1-6B-Hap2
579	Kitt	PI 518818	North America		United States	TaBT1-6B-Hap1
580	Kmor	PI 536995	North America	1991	United States	TaBT1-6B-Hap2
581	Kruse	CItr 11524	North America	1936	United States	TaBT1-6B-Hap2
582	Lancota	CItr 17389	North America	1979	United States	TaBT1-6B-Hap2
583	LaPorte	CItr 12557	North America	1958	United States	TaBT1-6B-Hap2
584	Larned	CItr 17650	North America	1978	United States	TaBT1-6B-Hap2
585	Lee	CItr 12488	North America	1958	United States	TaBT1-6B-Hap1
586	Lemhi	CItr 11415	North America		United States	TaBT1-6B-Hap1
587	Lewjain	CItr 17909	North America	1983	United States	TaBT1-6B-Hap2
588	Lolo	PI 614840	North America	2003	United States	TaBT1-6B-Hap1
589	Luke	CItr 14586	North America	1974	United States	TaBT1-6B-Hap1
590	Mace	PI 651043	North America	2009	United States	TaBT1-6B-Hap2
591	Madison	PI 547041	North America	1991	United States	TaBT1-6B-Hap2
592	Madsen	PI 511673	North America	1989	United States	TaBT1-6B-Hap1
593	Manning	CItr 17846	North America	1981	United States	TaBT1-6B-Hap2
594	Marberg	PI 518816	North America	1980	United States	TaBT1-6B-Hap2
595	Marfed	CItr 11919	North America	1959	United States	TaBT1-6B-Hap1
596	Marmin	CItr 11502	North America	1941	United States	TaBT1-6B-Hap2
597	Marquillo	CItr 6887	North America		United States	TaBT1-6B-Hap2
598	Marshall	CItr 17920	North America	1983	United States	TaBT1-6B-Hap2
599	Marvel	CItr 8876	North America	1936	United States	TaBT1-6B-Hap2
600	Massey	CItr 17953	North America	1984	United States	TaBT1-6B-Hap2
601	Maverick	CItr 17728	North America	1982	United States	TaBT1-6B-Hap2
602	McGuire	PI 593890	North America	1997	United States	TaBT1-6B-Hap2
603	McKay	CItr 17903	North America	1984	United States	TaBT1-6B-Hap1
604	McNair 1003	PI 552975	North America	1980	United States	TaBT1-6B-Hap2
605	McNair 1813	CItr 15289	North America	1980	United States	TaBT1-6B-Hap2
606	McNeal	PI 574642	North America	1994	United States	TaBT1-6B-Hap1
607	Mediterranean	CItr 5303	North America	1926	United States	TaBT1-6B-Hap2
608	Mida	CItr 12008	North America	1945	United States	TaBT1-6B-Hap2
609	Millennium	PI 613099	North America		United States	TaBT1-6B-Hap2
610	Minhardi	CItr 5149	North America	1926	United States	TaBT1-6B-Hap2
611	Minnpro	PI 532149	North America	1990	United States	TaBT1-6B-Hap1
612	Minter	CItr 12138	North America	1958	United States	TaBT1-6B-Hap2
613	Missouri Valley	CItr 10046	North America	1936	United States	TaBT1-6B-Hap2
614	Mit	CItr 17896	North America	1982	United States	TaBT1-6B-Hap2
615	Monon	CItr 13278	North America	1978	United States	TaBT1-6B-Hap2
616	Moro	CItr 13740	North America	1966	United States	TaBT1-6B-Hap1
617	Nabob	CItr 8869	North America		United States	TaBT1-6B-Hap2
618	NE01643	PI 647959	North America	2008	United States	TaBT1-6B-Hap2
619	Nebraska No. 28	CItr 5147	North America	1926	United States	TaBT1-6B-Hap2
620	Nebraska No. 6	CItr 6249	North America	1936	United States	TaBT1-6B-Hap2
621	Nebraska No. 60	CItr 6250	North America	1926	United States	TaBT1-6B-Hap1
622	Nebred	CItr 10094	North America		United States	TaBT1-6B-Hap2
623	Neeley	CItr 17860	North America	1983	United States	TaBT1-6B-Hap2
624	Nekota	PI 584997	North America	1996	United States	TaBT1-6B-Hap2
625	Nelson	CItr 17770	North America	1987	United States	TaBT1-6B-Hap2
626	Newana	CItr 17430	North America	1977	United States	TaBT1-6B-Hap1
627	Newthatch	CItr 12318	North America	1944	United States	TaBT1-6B-Hap2
628	Newturk	CItr 6935	North America		United States	TaBT1-6B-Hap2
629	Niobrara	PI 584996	North America	1996	United States	TaBT1-6B-Hap2
630	Norkan	PI 506345	North America	1988	United States	TaBT1-6B-Hap2
631	Norwin	PI 491533	North America	1986	United States	TaBT1-6B-Hap2
632	Nured	CItr 12455	North America	1960	United States	TaBT1-6B-Hap1
633	NuSky	PI 619167	North America	2003	United States	TaBT1-6B-Hap2
634	Oasis	CItr 15929	North America	1975	United States	TaBT1-6B-Hap1
635	Ok101	PI 631493	North America	2003	United States	TaBT1-6B-Hap2
636	Ok102	PI 632635	North America	2004	United States	TaBT1-6B-Hap2
637	Omega 78	CItr 17721	North America	1981	United States	TaBT1-6B-Hap2
638	Onas 53	CItr 13069	North America	1955	United States	TaBT1-6B-Hap1
639	Oregon Zimmerman	CItr 7359	North America	1936	United States	TaBT1-6B-Hap2
640	Orfed	CItr 11913	North America	1945	United States	TaBT1-6B-Hap2
641	Oro	CItr 8220	North America		United States	TaBT1-6B-Hap2
642	Oveson	PI 512338	North America	1988	United States	TaBT1-6B-Hap1
643	Owens	CItr 17904	North America	1984	United States	TaBT1-6B-Hap1
644	Paha	CItr 14485	North America	1972	United States	TaBT1-6B-Hap2
645	Paul	PI 640425	North America	2006	United States	TaBT1-6B-Hap2
646	Payne	CItr 17717	North America	1981	United States	TaBT1-6B-Hap2
647	Penquite	CItr 5948	North America	1926	United States	TaBT1-6B-Hap2
648	Phoenix	CItr 17962	North America	1985	United States	TaBT1-6B-Hap2
649	Pike	CItr 17878	North America	1981	United States	TaBT1-6B-Hap1
650	Pilot	CItr 11428	North America	1938	United States	TaBT1-6B-Hap2
651	Polk	CItr 13773	North America	1971	United States	TaBT1-6B-Hap1
652	Pomerelle	PI 592983	North America	1997	United States	TaBT1-6B-Hap1
653	Ponca	CItr 12128	North America	1958	United States	TaBT1-6B-Hap2
654	Portola	CItr 17415	North America	1985	United States	TaBT1-6B-Hap1
655	Poso	CItr 8891	North America	1936	United States	TaBT1-6B-Hap2
656	Potomac	CItr 15292	North America	1978	United States	TaBT1-6B-Hap1
657	Powell	CItr 17761	North America	1981	United States	TaBT1-6B-Hap1
658	Power	CItr 3697	North America	1926	United States	TaBT1-6B-Hap2
659	Powerclub	CItr 8276	North America	1936	United States	TaBT1-6B-Hap1
660	Prairie Red	PI 605390	North America	2001	United States	TaBT1-6B-Hap2
661	Pride of Genesee	CItr 3365	North America	1926	United States	TaBT1-6B-Hap2
662	Promontory	PI 555458	North America	1994	United States	TaBT1-6B-Hap2
663	Pronghorn	PI 593047	North America	1997	United States	TaBT1-6B-Hap2
664	Pronto	CItr 14078	North America	1971	United States	TaBT1-6B-Hap3
665	Prospect	PI 491568	North America	1990	United States	TaBT1-6B-Hap2
666	Prowers	PI 605389	North America	2001	United States	TaBT1-6B-Hap2
667	Prowers 99	PI 612420	North America	2001	United States	TaBT1-6B-Hap1
668	Purcell	CItr 17787	North America	1980	United States	TaBT1-6B-Hap1
669	Purkof	CItr 8381	North America	1929	United States	TaBT1-6B-Hap2
670	Quanah	CItr 12145	North America	1955	United States	TaBT1-6B-Hap2
671	Quivira	CItr 8886	North America	1932	United States	TaBT1-6B-Hap2
672	Racine	CItr 13172	North America	1974	United States	TaBT1-6B-Hap2
673	Ramona 50	CItr 12390	North America	1964	United States	TaBT1-6B-Hap2
674	Rampart	PI 593889	North America	1997	United States	TaBT1-6B-Hap1
675	Rawhide	PI 543893	North America	1992	United States	TaBT1-6B-Hap2
676	Red Chief	CItr 3392	North America	1926	United States	TaBT1-6B-Hap2
677	Red May	CItr 5336	North America	1926	United States	TaBT1-6B-Hap1
678	Red Rock	CItr 5597	North America	1926	United States	TaBT1-6B-Hap2
679	Red Wave	CItr 3500	North America	1926	United States	TaBT1-6B-Hap2
680	Redhart	CItr 8898	North America	1936	United States	TaBT1-6B-Hap2
681	Redhull	CItr 11534	North America	1936	United States	TaBT1-6B-Hap2
682	Redland	PI 502907	North America	1989	United States	TaBT1-6B-Hap2
683	Redwin	CItr 17844	North America	1983	United States	TaBT1-6B-Hap2
684	Reed	CItr 13513	North America	1978	United States	TaBT1-6B-Hap2
685	Relief	CItr 10082	North America	1935	United States	TaBT1-6B-Hap2
686	Rely	PI 542401	North America	1993	United States	TaBT1-6B-Hap2
687	Rice	CItr 5734	North America	1926	United States	TaBT1-6B-Hap2
688	Richland	PI 632399	North America	2004	United States	TaBT1-6B-Hap1
689	Rick	PI 614834	North America	2001	United States	TaBT1-6B-Hap2
690	Rio	CItr 10061	North America		United States	TaBT1-6B-Hap2
691	Rita	CItr 17799	North America	1982	United States	TaBT1-6B-Hap2
692	Rival	CItr 11708	North America	1941	United States	TaBT1-6B-Hap1
693	Roland	CItr 17716	North America	1983	United States	TaBT1-6B-Hap1
694	Rosen	CItr 17607	North America	1986	United States	TaBT1-6B-Hap1
695	Roughrider	CItr 17439	North America	1977	United States	TaBT1-6B-Hap2
696	Sage	CItr 17277	North America	1978	United States	TaBT1-6B-Hap2
697	Saline	CItr 12674	North America	1960	United States	TaBT1-6B-Hap2
698	Saluda	PI 480474	North America	1986	United States	TaBT1-6B-Hap2
699	Sanford	CItr 12026	North America	1945	United States	TaBT1-6B-Hap2
700	Satanta	CItr 14582	North America	1970	United States	TaBT1-6B-Hap2
701	Scotty	PI 469294	North America	1989	United States	TaBT1-6B-Hap1
702	Scout 66	CItr 13996	North America	1971	United States	TaBT1-6B-Hap2
703	Sea Island	CItr 6551	North America	1936	United States	TaBT1-6B-Hap2
704	Seneca	CItr 12529	North America	1958	United States	TaBT1-6B-Hap2
705	Seward	PI 508289	North America	1988	United States	TaBT1-6B-Hap2
706	Sharp	PI 540401	North America	1992	United States	TaBT1-6B-Hap1
707	Shasta	CItr 17651	North America	1987	United States	TaBT1-6B-Hap2
708	Sherman	CItr 4430	North America		United States	TaBT1-6B-Hap2
709	Shield	PI 491570	North America	1988	United States	TaBT1-6B-Hap2
710	Shortana	CItr 15233	North America	1971	United States	TaBT1-6B-Hap2
711	Sioux	CItr 12142	North America	1953	United States	TaBT1-6B-Hap2
712	Siouxland	PI 483469	North America	1985	United States	TaBT1-6B-Hap2
713	Sprague	CItr 15376	North America	1978	United States	TaBT1-6B-Hap2
714	Stacy	CItr 17861	North America	1980	United States	TaBT1-6B-Hap2
715	Sterling	CItr 17859	North America	1984	United States	TaBT1-6B-Hap1
716	Sturdy	CItr 13684	North America	1967	United States	TaBT1-6B-Hap2
717	Survivor	PI 509503	North America	1992	United States	TaBT1-6B-Hap2
718	Susquehanna	PI 474581	North America	1990	United States	TaBT1-6B-Hap1
719	Sylvan	PI 578867	North America	1996	United States	TaBT1-6B-Hap1
720	Tadinia	PI 494096	North America	1990	United States	TaBT1-6B-Hap1
721	TAM 105	CItr 17826	North America	1980	United States	TaBT1-6B-Hap2
722	TAM 106	CItr 17827	North America	1980	United States	TaBT1-6B-Hap2
723	TAM 109	PI 554606	North America	1994	United States	TaBT1-6B-Hap2
724	TAM-200	PI 578255	North America	1994	United States	TaBT1-6B-Hap2
725	TAM-201	PI 578256	North America	1994	United States	TaBT1-6B-Hap2
726	Tascosa	CItr 13023	North America	1962	United States	TaBT1-6B-Hap2
727	Taylor	CItr 12461	North America	1958	United States	TaBT1-6B-Hap2
728	Tenmarq	CItr 6936	North America	1929	United States	TaBT1-6B-Hap2
729	Texred	CItr 17729	North America	1982	United States	TaBT1-6B-Hap2
730	Thatcher	CItr 10003	North America	1935	United States	TaBT1-6B-Hap2
731	Thorne	CItr 11856	North America	1938	United States	TaBT1-6B-Hap1
732	Tiber	PI 517194	North America	1992	United States	TaBT1-6B-Hap2
733	Ticonderoga	CItr 17290	North America	1977	United States	TaBT1-6B-Hap1
734	Timwin	CItr 13787	North America	1974	United States	TaBT1-6B-Hap3
735	Trader	CItr 13998	North America	1971	United States	TaBT1-6B-Hap2
736	Tres	CItr 17917	North America	1986	United States	TaBT1-6B-Hap2
737	Triumph	CItr 12132	North America	1958	United States	TaBT1-6B-Hap2
738	Triumph 64	CItr 13679	North America	1965	United States	TaBT1-6B-Hap1
739	Tyee	CItr 17773	North America	1980	United States	TaBT1-6B-Hap2
740	Tyler	CItr 17899	North America	1984	United States	TaBT1-6B-Hap2
741	UI Winchester	PI 642362	North America	2009	United States	TaBT1-6B-Hap1
742	USU-Apogee	PI 592742	North America		United States	TaBT1-6B-Hap2
743	Utah Kanred	CItr 11608	North America	1936	United States	TaBT1-6B-Hap2
744	Utah-100	PI 594920	North America		United States	TaBT1-6B-Hap2
745	Ute	PI 490017	North America	1985	United States	TaBT1-6B-Hap2
746	V.P.I. 131	CItr 10047	North America	1936	United States	TaBT1-6B-Hap1
747	Vance	PI 532150	North America	1990	United States	TaBT1-6B-Hap2
748	Vanguard	PI 593891	North America	1997	United States	TaBT1-6B-Hap1
749	Verne	PI 547901	North America	1991	United States	TaBT1-6B-Hap1
750	Vista	PI 562653	North America		United States	TaBT1-6B-Hap2
751	Wabash	CItr 11384	North America	1940	United States	TaBT1-6B-Hap2
752	Wahoo	PI 619098	North America	2002	United States	TaBT1-6B-Hap2
753	Wakefield	PI 547040	North America	1991	United States	TaBT1-6B-Hap2
754	Wakeland	CItr 13382	North America	1963	United States	TaBT1-6B-Hap2
755	Wanser	CItr 13844	North America	1972	United States	TaBT1-6B-Hap2
756	Warrior	CItr 13190	North America	1963	United States	TaBT1-6B-Hap2
757	Wesley	PI 605742	North America	2001	United States	TaBT1-6B-Hap1
758	Westar	CItr 12110	North America	1950	United States	TaBT1-6B-Hap2
759	Westmont	CItr 12930	North America	1966	United States	TaBT1-6B-Hap2
760	Wheaton	PI 469271	North America	1984	United States	TaBT1-6B-Hap1
761	Wheeler	CItr 17900	North America	1984	United States	TaBT1-6B-Hap1
762	White Odessa	CItr 4655	North America		United States	TaBT1-6B-Hap2
763	Whitebird	PI 592982	North America	1997	United States	TaBT1-6B-Hap1
764	Whiteman	CItr 8379	North America	1936	United States	TaBT1-6B-Hap2
765	Williams	PI 508082	North America	1987	United States	TaBT1-6B-Hap2
766	Willow Creek	PI 655073	North America	2009	United States	TaBT1-6B-Hap2
767	Wings	CItr 17880	North America	1980	United States	TaBT1-6B-Hap2
768	Wisconsin Pedigree No. 2	CItr 6683	North America	1926	United States	TaBT1-6B-Hap2
769	Wynne	PI 614835	North America		United States	TaBT1-6B-Hap1
770	Yecora Rojo	CItr 17414	North America	1985	United States	TaBT1-6B-Hap1
771	Yogo	CItr 8033	North America		United States	TaBT1-6B-Hap2
772	Yumar	PI 605388	North America	2001	United States	TaBT1-6B-Hap2
773	ZIMMERMAN	PI 11226	North America	1926	United States	TaBT1-6B-Hap2
774	ALTAR 84/AE.SQUARROSA	6174896	CIMMYT		Mexico	TaBT1-6B-Hap2
775	ALTAR 84/AE.SQUARROSA	6174896	CIMMYT		Mexico	TaBT1-6B-Hap2
776	ANZA	11088	CIMMYT		Mexico	TaBT1-6B-Hap2
777	BABAX/LR42	5398643	CIMMYT		Mexico	TaBT1-6B-Hap2
778	BACANORA T 88	16122	CIMMYT		Mexico	TaBT1-6B-Hap2
779	BAVIACORA M 92	447647	CIMMYT		Mexico	TaBT1-6B-Hap2
780	CIANO T 79	4248	CIMMYT		Mexico	TaBT1-6B-Hap1
781	CUMPAS T 88	19630	CIMMYT		Mexico	TaBT1-6B-Hap2
782	DANPHE #1	5535410	CIMMYT		Mexico	TaBT1-6B-Hap1
783	DON ERNESTO INTA	22661	CIMMYT		Mexico	TaBT1-6B-Hap1
784	EMBRAPA 16	4960650	CIMMYT		Mexico	TaBT1-6B-Hap2
785	FRET2*2/4/SONOITA F	5995469	CIMMYT		Mexico	TaBT1-6B-Hap1
786	GABO 54	369	CIMMYT		Mexico	TaBT1-6B-Hap1
787	HUW234+LR34/PRINIA	5794494	CIMMYT		Mexico	TaBT1-6B-Hap1
788	INIA F 66	596	CIMMYT		Mexico	TaBT1-6B-Hap2
789	JUPATECO F 73	12689	CIMMYT		Mexico	TaBT1-6B-Hap2
790	KINGBIRD #1	4799764	CIMMYT		Mexico	TaBT1-6B-Hap1
791	LERMA 50	575	CIMMYT		Mexico	TaBT1-6B-Hap2
792	LERMA ROJO 64	589	CIMMYT		Mexico	TaBT1-6B-Hap2
793	MARCOS JUAREZ INTA	12289	CIMMYT		Mexico	TaBT1-6B-Hap1
794	MISR 1	4902859	CIMMYT		Mexico	TaBT1-6B-Hap2
795	NACOZARI F 76	3881	CIMMYT		Mexico	TaBT1-6B-Hap1
796	NACOZARI F 76	3881	CIMMYT		Mexico	TaBT1-6B-Hap2
797	NACOZARI F 76	3881	CIMMYT		Mexico	TaBT1-6B-Hap2
798	NADADORES M 63	2567	CIMMYT		Mexico	TaBT1-6B-Hap1
799	ND643/2*WBLL1	5535274	CIMMYT		Mexico	TaBT1-6B-Hap2
800	ND643/2*WBLL1	5535274	CIMMYT		Mexico	TaBT1-6B-Hap3
801	NELOKI	5794465	CIMMYT		Mexico	TaBT1-6B-Hap2
802	NESSER	684967	CIMMYT		Mexico	TaBT1-6B-Hap2
803	PARULA/2 PASTOR	5794455	CIMMYT		Mexico	TaBT1-6B-Hap2
804	PARUS/FRANCOLIN #1	6177851	CIMMYT		Mexico	TaBT1-6B-Hap2
805	PAVON F 76	2465	CIMMYT		Mexico	TaBT1-6B-Hap1
806	PBW343	2430154	CIMMYT		Mexico	TaBT1-6B-Hap1
807	PBW343*2/KUKUNA	5994312	CIMMYT		Mexico	TaBT1-6B-Hap2
808	PENJAMO T 62	356	CIMMYT		Mexico	TaBT1-6B-Hap1
809	PFAU/SERI.1B//AMADINA	6178973	CIMMYT		Mexico	TaBT1-6B-Hap1
810	PICAFLOR #1	5390631	CIMMYT		Mexico	TaBT1-6B-Hap2
811	PITIC S62	381	CIMMYT		Mexico	TaBT1-6B-Hap1
812	PUNJAB 85	16263	CIMMYT		Mexico	TaBT1-6B-Hap1
813	QUAIU	5793757	CIMMYT		Mexico	TaBT1-6B-Hap2
814	SERI M 82	3895	CIMMYT		Mexico	TaBT1-6B-Hap2
815	SHANGHAI#7	5793549	CIMMYT		Mexico	TaBT1-6B-Hap2
816	SIETE CERROS T66	775	CIMMYT		Mexico	TaBT1-6B-Hap1
817	SONALIKA	6387	CIMMYT		Mexico	TaBT1-6B-Hap2
818	SONORA 64	398	CIMMYT		Mexico	TaBT1-6B-Hap1
819	SUPER KAUZ	3827748	CIMMYT		Mexico	TaBT1-6B-Hap2
820	THELIN#2/TUKURU	5390826	CIMMYT		Mexico	TaBT1-6B-Hap2
821	UP2338*2/4/SONOITA	6176174	CIMMYT		Mexico	TaBT1-6B-Hap1
822	WEEBILL1*2/BRAM	6177020	CIMMYT		Mexico	TaBT1-6B-Hap2
823	WHEATEAR/SOKOLL	5794687	CIMMYT		Mexico	TaBT1-6B-Hap2
824	YANAC/3/PARULA	5343322	CIMMYT		Mexico	TaBT1-6B-Hap2
825	YAQUI 48	119	CIMMYT		Mexico	TaBT1-6B-Hap2
826	YECORA F 70	2158	CIMMYT		Mexico	TaBT1-6B-Hap1
827	Alson		Australia		Australia	TaBT1-6B-Hap2
828	Annuello		Australia		Australia	TaBT1-6B-Hap2
829	Arrino		Australia		Australia	TaBT1-6B-Hap1
830	Barks		Australia		Australia	TaBT1-6B-Hap2
831	Baxter		Australia		Australia	TaBT1-6B-Hap1
832	Bowerbird		Australia		Australia	TaBT1-6B-Hap1
833	Briggs		Australia		Australia	TaBT1-6B-Hap3
834	Cadoux		Australia		Australia	TaBT1-6B-Hap1
835	Calingiri		Australia		Australia	TaBT1-6B-Hap1
836	Camm		Australia		Australia	TaBT1-6B-Hap1
837	Carinya		Australia		Australia	TaBT1-6B-Hap2
838	Carnamah		Australia		Australia	TaBT1-6B-Hap2
839	Casades		Australia		Australia	TaBT1-6B-Hap1
840	Chara		Australia		Australia	TaBT1-6B-Hap2
841	Cook		Australia		Australia	TaBT1-6B-Hap2
842	Crusades		Australia		Australia	TaBT1-6B-Hap1
843	Cunderdin		Australia		Australia	TaBT1-6B-Hap1
844	Cunningham		Australia		Australia	TaBT1-6B-Hap2
845	Dakota		Australia		Australia	TaBT1-6B-Hap1
846	Diamondbird		Australia		Australia	TaBT1-6B-Hap1
847	Drysdale		Australia		Australia	TaBT1-6B-Hap1
848	Ega Binnie Rock		Australia		Australia	TaBT1-6B-Hap2
849	Ega Gregory		Australia		Australia	TaBT1-6B-Hap2
850	Faller		Australia		Australia	TaBT1-6B-Hap1
851	Giles		Australia		Australia	TaBT1-6B-Hap1
852	Glenn		Australia		Australia	TaBT1-6B-Hap2
853	Grandin		Australia		Australia	TaBT1-6B-Hap2
854	Howard		Australia		Australia	TaBT1-6B-Hap2
855	Janz		Australia		Australia	TaBT1-6B-Hap2
856	Kennedy		Australia		Australia	TaBT1-6B-Hap1
857	Krichauff		Australia		Australia	TaBT1-6B-Hap1
858	Kukri		Australia		Australia	TaBT1-6B-Hap1
859	Lang		Australia		Australia	TaBT1-6B-Hap2
860	Leichhardt		Australia		Australia	TaBT1-6B-Hap1
861	Lincolia		Australia		Australia	TaBT1-6B-Hap1
862	Lorikeet		Australia		Australia	TaBT1-6B-Hap2
863	Mitre		Australia		Australia	TaBT1-6B-Hap1
864	Oxen		Australia		Australia	TaBT1-6B-Hap2
865	Parshall		Australia		Australia	TaBT1-6B-Hap2
866	Perenjori		Australia		Australia	TaBT1-6B-Hap1
867	Petrie		Australia		Australia	TaBT1-6B-Hap2
868	Prame		Australia		Australia	TaBT1-6B-Hap1
869	Reeder		Australia		Australia	TaBT1-6B-Hap2
870	Roselia		Australia		Australia	TaBT1-6B-Hap2
871	Rubric		Australia		Australia	TaBT1-6B-Hap1
872	Ruby		Australia		Australia	TaBT1-6B-Hap2
873	Russ		Australia		Australia	TaBT1-6B-Hap1
874	Steel-ND		Australia		Australia	TaBT1-6B-Hap2
875	Sunbri		Australia		Australia	TaBT1-6B-Hap1
876	Suneco		Australia		Australia	TaBT1-6B-Hap2
877	Sunfield		Australia		Australia	TaBT1-6B-Hap1
878	Sunlin		Australia		Australia	TaBT1-6B-Hap1
879	Sunsoft 98		Australia		Australia	TaBT1-6B-Hap2
880	Sunyale		Australia		Australia	TaBT1-6B-Hap2
881	Tailorbird		Australia		Australia	TaBT1-6B-Hap1
882	Tasman		Australia		Australia	TaBT1-6B-Hap1
883	Ventura		Australia		Australia	TaBT1-6B-Hap1
884	Westonia		Australia		Australia	TaBT1-6B-Hap1
885	Wilgoyne		Australia		Australia	TaBT1-6B-Hap2
886	Wylah		Australia		Australia	TaBT1-6B-Hap2
887	L21	K28582	Russia		Russia	TaBT1-6B-Hap2
888	L28	K28589	Russia		Russia	TaBT1-6B-Hap2
889	A06/w		Russia		Russia	TaBT1-6B-Hap2
890	Ablaca	K58954	Russia		Russia	TaBT1-6B-Hap2
891	Ablaca-3	K58956	Russia		Russia	TaBT1-6B-Hap2
892	Bencubbin/wt	K35653wt	Russia		Russia	TaBT1-6B-Hap1
893	Cabezorro Ⅲ	K59217	Russia		Russia	TaBT1-6B-Hap2
894	Copt-1		Russia		Russia	TaBT1-6B-Hap2
895	Copt-2		Russia		Russia	TaBT1-6B-Hap2
896	D35	K28926	Russia		Russia	TaBT1-6B-Hap3
897	Danchi Komugi/t	K57350t	Russia		Russia	TaBT1-6B-Hap3
898	E68	K28535	Russia		Russia	TaBT1-6B-Hap3
899	Ellysee/s	K51950s	Russia		Russia	TaBT1-6B-Hap1
900	Erythrospermum 59/r	K61160r	Russia		Russia	TaBT1-6B-Hap2
901	Erytrospermum 81		Russia		Russia	TaBT1-6B-Hap1
902	Fortuna/t	K46963t	Russia		Russia	TaBT1-6B-Hap2
903	G14	K28706	Russia		Russia	TaBT1-6B-Hap3
904	G7	K28702	Russia		Russia	TaBT1-6B-Hap3
905	Gaba-1		Russia		Russia	TaBT1-6B-Hap1
906	Gabo	K38574	Russia		Russia	TaBT1-6B-Hap1
907	Gabo	K38575	Russia		Russia	TaBT1-6B-Hap1
908	Gabo-2	K38580	Russia		Russia	TaBT1-6B-Hap1
909	Gabo-3	K38570	Russia		Russia	TaBT1-6B-Hap1
910	H3(а)1		Russia		Russia	TaBT1-6B-Hap2
911	Kavkaz	K58951	Russia		Russia	TaBT1-6B-Hap2
912	Kраснодарская 39	K45879	Russia		Russia	TaBT1-6B-Hap2
913	Landrace	K7954	Russia		Russia	TaBT1-6B-Hap1
914	Liviongston	K19484	Russia		Russia	TaBT1-6B-Hap1
915	Local	K58202	Russia		Russia	TaBT1-6B-Hap2
916	Local	K58202	Russia		Russia	TaBT1-6B-Hap1
917	Lvrin 36		Russia		Russia	TaBT1-6B-Hap1
918	Lvrin 37		Russia		Russia	TaBT1-6B-Hap1
919	Norm	K62875	Russia		Russia	TaBT1-6B-Hap1
920	Red River	K46976	Russia		Russia	TaBT1-6B-Hap1
921	Top/s	K50725s	Russia		Russia	TaBT1-6B-Hap2
922	Vilmorin 30	K21480	Russia		Russia	TaBT1-6B-Hap2
923	Vilmorin 30	K21480	Russia		Russia	TaBT1-6B-Hap1
924	Wheaton	K59032	Russia		Russia	TaBT1-6B-Hap2
925	Wheaton-1	K59033	Russia		Russia	TaBT1-6B-Hap1
926	Wim	K57731	Russia		Russia	TaBT1-6B-Hap2
927	Yuriya 80	K62889	Russia		Russia	TaBT1-6B-Hap1
928	Zунюudахапuаu	K43944	Russia		Russia	TaBT1-6B-Hap2
929	Анвхой11/s	K61274/s	Russia		Russia	TaBT1-6B-Hap2
930	Багра	K56401	Russia		Russia	TaBT1-6B-Hap2
931	Багра	K56401	Russia		Russia	TaBT1-6B-Hap1
932	Багра-9		Russia		Russia	TaBT1-6B-Hap1
933	Банаткя		Russia		Russia	TaBT1-6B-Hap3
934	Безостая 2	K42791	Russia		Russia	TaBT1-6B-Hap2
935	Боливиа	K49465	Russia		Russia	TaBT1-6B-Hap1
936	Бурятская	K48773	Russia		Russia	TaBT1-6B-Hap1
937	Волгоградская		Russia		Russia	TaBT1-6B-Hap2
938	Волгоградская 84		Russia		Russia	TaBT1-6B-Hap2
939	Даха	K61978	Russia		Russia	TaBT1-6B-Hap1
940	Донская юбилейная	K60718	Russia		Russia	TaBT1-6B-Hap1
941	Зерноградкая	K59987	Russia		Russia	TaBT1-6B-Hap2
942	Зимородок	K63040	Russia		Russia	TaBT1-6B-Hap2
943	Казанская 84		Russia		Russia	TaBT1-6B-Hap2
944	Крымская.обл.	K9500	Russia		Russia	TaBT1-6B-Hap2
945	Мироновская 28		Russia		Russia	TaBT1-6B-Hap2
946	Прпобокая		Russia		Russia	TaBT1-6B-Hap2
947	Сандомирка	K8447	Russia		Russia	TaBT1-6B-Hap2
948	Сандомирка	K3011	Russia		Russia	TaBT1-6B-Hap1
949	Саратовская 51	K58042	Russia		Russia	TaBT1-6B-Hap3
950	Сая 95009		Russia		Russia	TaBT1-6B-Hap1
951	Сибирская Нива	K61548	Russia		Russia	TaBT1-6B-Hap2
952	Тарасовская 61	K57572	Russia		Russia	TaBT1-6B-Hap2
953	Ф2а	K28620	Russia		Russia	TaBT1-6B-Hap2
954	Ф3а	K28623	Russia		Russia	TaBT1-6B-Hap3
955	Черноземка 153	K57982	Russia		Russia	TaBT1-6B-Hap1
956	Чуuонuозюахоп	K43943	Russia		Russia	TaBT1-6B-Hap3
957	Югтина	K60672	Russia		Russia	TaBT1-6B-Hap2

## Sheet: Table S6
Table S6 Primers used in this study.
Primers	Primer Sequence (5’-3’)		Amplified Target	Remarks
TaBT1	TaBT1-5F	AGTGAGGGAGTGAAGGACTGAAGA	Amplified genomic and coding sequences of TaBT1-6A, TaBT1-6B and TaBT1-6D
	TaBT1-1536R	CGGCATTACTGAAACGGAGCA
TaBT1-6A	A-F	AGCCAGCCACCTCAAGTGC	Amplified genomic-specific fragment of TaBT1-6A
	A-R	CGGTCACCATAATGCTTCATCTAGT
TaBT1-6A-PRO	TaBT1-5F	AGTGAGGGAGTGAAGGACTGAAGA	Amplified promoter region of TaBT1-6A from -1126 to 36
	A-1R	GGTCACCATTGTCGTCGCG
	A-349F	CGCCCACTGCCACTATGCT	Amplified promoter region of TaBT1-6A from -2699 to -1101
	ABD-R	TTCTTCAGTCCTTCACTCCCT
TaBT1-6B	B-4F	ATCTTAGCCTTGCTCTTGCACTCTT	Amplified TaBT1-6B from promoter region of -100 to 1508
	B-2R	ATTTTGACGGTCACCATAATCCTT
TaBT1-6B-PRO	TaBT1-RICE-F	CTTAGTTCACTTGCCATTTTTCTCA	Amplified promoter region of TaBT1-6B from -2458 to -1
	TaBT1-RICE-R	CTGATTCAACTCGAACACATAAAGG
TaBT1-6D	18274-7F	ATTAGACCGGATTGCCCTTCA	Amplified TaBT1-6D from promoter region of -933 to 1488
	A-1470R	TCATGGGCGAGCACCGTT
TaBT1-6D-PRO	D-1460F	GGAAACAACGACAGTTTGACG	Amplified promoter region of TaBT1-6D from -1307 to -30
	D-2741R	TATATGCAAGGGCGAAAGAGC
	D-3F	ACTGTGGTGATAGTTTTTGTTTGAA	Amplified promoter region of TaBT1-6D from -2584 to -1074
	D-2R	CCAGCCGCAACAGCCTTT
TaBT1-RT	BT1-RT-635F	CAGCCAAGGTCCCCATC	TaBT1 qRT-PCR	Universal primers for TaBT1-6A/6B/6D
	BT1-RT-881R	TCGTAGGCGTAGAAGTTGG
TaBT1-6A-RT	A-RT-1066F	GCCATGTACTGCATCCTCG	TaBT1-6A qRT-PCR
	A-RT-1216R	CGCCGTCTTCTTTCTCGTC
TaBT1-6B-RT	B-RT-715F	GAGCTCGTCAAGACCCGC	TaBT1-6B qRT-PCR
	B-RT-883R	TCTCGTAGGCGTAGAAGTTGG
TaBT1-6D-RT	D-RT-1030F	GTGGGCGGGAGGCAGGTC	TaBT1-6D qRT-PCR
	D-RT-1288R	ATGGGCGAGCACCGTTGGA
TaBT1-Sub	Sub-F	AAGCTTATGGCGGCGGCAATGGC	Amplified TaBT1-6D CDS with restriction site of HindⅢ and BamHI
	Sub-R	GGATCCTGGGCGAGCACCGTTGGAGCTCTTGGGC
RNAi	BT1-147F	GGATCCCCCACGCATGGCTCTG	Amplified the sense fragment of RNAi construct
	BT1-501R	GGTACCGATCCACCGGAAAACCC
	BT1-A147F	GAGCTCCCCACGCATGGCTCTG	Amplified the antisense fragment of RNAi construct
	BT1-A501R	ACTAGTGATCCACCGGAAAACCC
	NosR2	TGTATAATTGCGGGACTCTAATC	Verification of positive transgenic TaBT1-RNAi lines
	bar-F	ACCATCGTCAACCACTACATCG	Amplified the bar gene in transgenic wheat lines
	bar-R	GCTGCCAGAAACCACGTCATG
TaBT1-6B-InDel-2029 marker	B-2F	CTTAGTTCACTTGCCATTTTTCTCA	Amplified promoter region of TaBT1-6B from -2454 to -886	For the 1st round of PCR
	B-4R	AGCCGTCTGTGCCAATCTGT
	B-357F	GTCGTCTCCCATGCCCTACTCT	Amplified promoter region of TaBT1-6B from -2102 to -1890	For the 2nd round of PCR
	B-569R	CGGGAAGCGGCGGTAGC
TaBT1-6B-CAPS-1664 marker	B-CAPS-F	GTTGCAGCGCCTGGAGTG	Amplified promoter region of TaBT1-6B from -1985 to -867
	B-CAPS-R	AGCCGTCTGTGCCAATCTGT
TaActin	Forward	AGGTGCCCTGAGGTGCTGTT	Endogenous reference for qRT-PCR in wheat
	Reverse	GCCAAAATAGAGCCACCGAT
TaBT1-6B-PRO	Pro-Fe	AAGCTTCTTAGTTCACTTGCCATTTTTCTCA	Amplified promoter region of TaBT1-6B from -1 to -2458 for rice transformation
	Pro-Re	GAATTCCTGATTCAACTCGAACACATAAAGG

## Sheet: Table S7
Table S7 Thirty-six common wheat cultivars used for haplotype analysis of TaBT1.
Number	Cultivar	GRIN Accession ID	TaBT1-6B	Variety type	Ecological zones a
1	Hongjinmai	ZM020735	TaBT1-6B-Hap3	Landrace	Ⅰ
2	Xiaobaimang	ZM000556	TaBT1-6B-Hap1	Landrace	Ⅰ
3	Zhongyou 9507	Unknown	TaBT1-6B-Hap2	Modern Cultivar	Ⅰ
4	Jinmai 8	ZM009368	TaBT1-6B-Hap1	Modern Cultivar	Ⅰ
5	Fengkang 2	ZM013100	TaBT1-6B-Hap2	Modern Cultivar	Ⅰ
6	Changzhi 6406	ZM014022	TaBT1-6B-Hap1	Modern Cultivar	Ⅰ
7	Mingxian 169	ZM009379	TaBT1-6B-Hap3	Modern Cultivar	Ⅰ
8	Sanyuehuang	ZM002685	TaBT1-6B-Hap2	Landrace	II
9	Mazhamai	ZM003807	TaBT1-6B-Hap2	Landrace	II
10	Zijiehong	ZM002272	TaBT1-6B-Hap1	Landrace	II
11	Jingyang 60	ZM009648	TaBT1-6B-Hap2	Modern Cultivar	II
12	Laizhou 953	ZM022727	TaBT1-6B-Hap2	Modern Cultivar	II
13	Honghuazao	ZM011345	TaBT1-6B-Hap3	Landrace	III
14	Sankecun	ZM011213	TaBT1-6B-Hap2	Landrace	III
15	Yangmai 158	H01094	TaBT1-6B-Hap1	Modern Cultivar	III
16	Zhemai 1	H01219	TaBT1-6B-Hap3	Modern Cultivar	III
17	Zipi	ZM011741	TaBT1-6B-Hap3	Landrace	IV
18	Xingyi 4	ZM023315	TaBT1-6B-Hap1	Modern Cultivar	IV
19	Shengen	ZM007521	TaBT1-6B-Hap2	Landrace	V
20	Shanglinxiaomai	ZM007719	TaBT1-6B-Hap3	Landrace	V
21	Dixiuzao	ZM010368	TaBT1-6B-Hap1	Modern Cultivar	V
22	Yangmai	ZM004358	TaBT1-6B-Hap2	Landrace	VI
23	Guangtou	ZM004338	TaBT1-6B-Hap2	Landrace	VI
24	Dongnong 101	ZM009732	TaBT1-6B-Hap2	Modern Cultivar	VI
25	Hongpixiaomai	ZM004594	TaBT1-6B-Hap3	Landrace	VII
26	Jinghong 5	ZM008934	TaBT1-6B-Hap1	Modern Cultivar	VII
27	Neimai 11	ZM017834	TaBT1-6B-Hap2	Modern Cultivar	VII
28	Shanmai	ZM020770	TaBT1-6B-Hap3	Landrace	VIII
29	Ganmai 8	ZM009803	TaBT1-6B-Hap2	Modern Cultivar	VIII
30	Liuyuehuang	ZM005141	TaBT1-6B-Hap3	Landrace	IX
31	Rikaze 8	ZM010589	TaBT1-6B-Hap1	Modern Cultivar	IX
32	Baidongmai	ZM005439	TaBT1-6B-Hap3	Landrace	X
33	Hongjinbaoyin	ZM013034	TaBT1-6B-Hap2	Landrace	X
34	Nanda 2419	MY001904	TaBT1-6B-Hap2	Introduced varieties
35	Shuiyuan 86	MY000140	TaBT1-6B-Hap3	Introduced varieties
36	Atlas 66	MY000295	TaBT1-6B-Hap2	Introduced varieties
a I, Northern winter wheat region; II, Yellow and Huai River valley winter wheat region; III, low and middle Yangtze River valley winter wheat region; IV, Southwestern winter wheat region; V, Southern winter wheat region; VI, Northeastern spring wheat region; VII, Northern spring wheat region; VIII, Northwestern spring wheat region; IX, Qinghai-Tibet spring-winter wheat region; X, Xinjiang winter…

## Sheet: Table S8
Table S8 GUS activities in transgenic rice grains.
OD595					Fluorescence intensity					GUS activity (nmol 4-MU ∙ mg-1 protein ∙ min-1)
BSA (μg∙mL-1)	Sample 1	Sample 2	Sample 3		4-MU (nM)	Sample 1	Sample 2	Sample 3
0	0	0	0		0	0	0	0		Vector-1	0.967142	0.926618	1.0095
2	0.1737	0.1763	0.1796		25	686546	676358	681520		Vector-2	0.949931	1.00841	1.11516
4	0.3078	0.313	0.3155		50	1.18896e+06	1.19811e+06	1.19264e+06		Vector-3	0.969872	0.967287	0.866999
8	0.4073	0.4114	0.4143		100	1924391	1.90613e+06	1915283
										Hap1-1	42.666	44.2289	43.4839
										Hap1-2	40.6539	38.3067	36.1466
										Hap1-3	29.9137	30.6692
					TaBT1	Sample 1	Sample 2	Sample 3		Hap2-1	26.9239	27.1144	27.4188
TaBT1	Sample 1	Sample 2	Sample 3		0min					Hap2-2	20.7259	21.2222	21.28
Vector-1	0.6595	0.6568	0.6567		Vector-1	105911	104624	105827
Vector-2	0.1746	0.1748	0.1743		Vector-2	105159	105260	105039		Hap3-1	11.3516	12.217	12.2452
Vector-3	0.2052	0.2052	0.2058		Vector-3	101063	103402	104177		Hap3-2	12.0743	12.1783	12.2138
Hap1-1	0.717	0.7155	0.7137		Hap1-1	151248	151419	151594
Hap1-2	0.6911	0.6875	0.6872		Hap1-2	115296	115309	114258
Hap1-3	0.8339	0.8295			Hap1-3	85785.5	85711.5	86186.5
Hap2-1	0.6648	0.6641	0.6645		Hap2-1	83959.5	83203	83217
Hap2-2	1.1708	1.1663	1.1649		Hap2-2	114987	115102	113460
Hap3-1	1.0806	1.0736	1.0705		Hap3-1	149486	125312	124357
Hap3-2	0.685	0.6798	0.68		Hap3-2	71609.5	72614.5	71918.5
					TaBT1	Sample 1	Sample 2	Sample 3
					60min
					Vector-1	131601	129152	132546
					Vector-2	114639	115331	116156
					Vector-3	111757	114067	113754
					Hap1-1	1.3685e+06	1.41099e+06	1.38727e+06
					Hap1-2	1.23913e+06	1.16954e+06	1.10867e+06
					Hap1-3	1.05881e+06	1.0787e+06	1.07584e+06
					Hap2-1	804026	807715	816237
					Hap2-2	1.02796e+06	1.04667e+06	1.04654e+06
					Hap3-1	614502	622853	621751
					Hap3-2	402873	404566	404921
